# Supplementary material for: Morphotypes, preservation, and taphonomy of dinosaur footprints, tail traces, and swim tracks in the largest tracksite in the world: Carreras Pampa (Upper Cretaceous), Torotoro National Park, Bolivia
Source: PLoS One. 2025 Dec 3;20(12):e0335973. doi: 10.1371/journal.pone.0335973 (PMC12674571; doi:10.1371/journal.pone.0335973)
Supplement: S1 Table — (XLSX) [file pone.0335973.s001.xlsx]

## Sheet: CP1
trackway	date	site	trackway length	trackway orientation	total number of tracks	track	Observation	FL	FW	PD	DD	NDI	ATL	II-III	III-IV	II-IV	PL	PS	FR	WAP	size_trackmaker
T22-1	2022-03-23	CP1	7.62	334	12	-	R6 missing	15.1	11.8	7.7	13.4	3	6.6	42.5	42.5	85.1	64.7	129.2		18.4	60.4
T22-10	2022-03-23	CP1	3.1	186	5	-	-	16	11	9.1	10.1	2.7	8	39.7	33.5	73.2	62.7	123.2		5	64
T22-100	2022-03-31	CP1	11.7	136	13	-	missing L2,R5,L5	24.3	18.8	6	11.7	3	8.2	37.9	36.1	74	95	191.5	9	13	97.2
T22-101	2022-03-31	CP1	23.9	335	19	-	-	29.4	22.3	6.8	25.8	3	10.8	37	37.6	74.6	141	278.2	8.6	23.8	117.6
T22-102	2022-03-31	CP1	47.3	7	57	-	-	29.8	26.5	56.5	55.3	3	10.1	37.6	41.7	79.3	83.2	160.7	5.1	23	119.2
T22-103	2022-03-31	CP1	7.95	141	11	-	L5 missing	22.7	15.3	9.3	11.7	3	7.8	35.6	36.1	71.7	76.7	157.7	2	5.8	90.8
T22-104	2022-03-31	CP1	8.86	161	10	-	L4 missing	22.7	18.8	8.7	14.3	3	8.9	36.1	44.8	80.9	96	186.3		18.5	90.8
T22-105	2022-03-31	CP1	15.55	122	22	-	missing L8, L10	21	13.7	8.3	15.7	2.7	7.5	30.8	26.9	58.1	79.7	160	3.8	10.2	84
T22-106	2022-03-31	CP1	1.9	162	3	-	-	21.7	16.5	5	20	2.7	9.3	36.2	31.5	69.8	116.5	234		22.5
T22-107	2022-03-31	CP1	32.4	25	57	-	L1-R12. missing L2, L18,L26	17.2	13.6	9.5	11.7	3	5.8	34.9	34.3		48	116.4	2.9	11.9	68.8
T22-108	2022-03-31	CP1	53.2	25	60	-	R1-L14	22.8	18.7	3.7	17	3	8.6	39.7	37.6		90.7	182	2.6	8	91.2
T22-109	2022-04-01	CP1	12.6	355	14	-	missing L2,R2,L5
T22-11	2022-03-23	CP1	4.69	160	5	-	-	33.5	22	13.4	26.6	2.7	13.2	35.1	32.7	67.8	118.7	235		20.2	134
T22-110	2022-04-01	CP1	12.6	355	14	L1	-	18.1	14.4	15.8	15	2.8	6.7	31.1	30.4	60	71.6	163.6	2.3	1.2	72.4
T22-111	2022-04-01	CP1	12.6	355	14	R1	-	15.4	17.1	11.9	15.3	2.8	5.7	31.4	32.8	61.9	68.9	130.2	2.7	8.2	61.6
T22-112	2022-04-01	CP1	12.6	355	14	L7	-	21.2	16	14.6	15.6	3	7	31	33.1	61.9	81.7	155.6	2.7	15.8	84.8
T22-113	2022-04-01	CP1	12.6	355	14	R7	-	21.1	15.7	16.1	13.6	3	8.8	31.8	34.9	66.8	59.3	138.8	4.6	6.9	84.4
T22-114	2022-04-01	CP1	12.6	355	14	L8	-	20.1	15.1	6.8	14.2	3	7.7	32.4	33.8	62.4	69	138.7	4.4	1.5	80.4
T22-115	2022-04-01	CP1	1.11	324	2	-	-	20.2	16.8	13	12	3	9.8	44.3		111					80.8
T22-116	2022-04-01	CP1	45.78	358	57	-	(missing L1)	20.9	17.4	9.8	17.7	3	8.1	35.1	39	74.2	85.2	171.5	2.9	5	83.6
T22-117	2022-04-01	CP1	41.07	120	50	-	-	18.2	13.5	8.7	16.3	3	7.7	28.1	28.9	57	73.7	144.2	2.8	9.6	72.8
T22-118	2022-03-31	CP1	71.65	5	82	-	R12 missing	26.1	21	26	24.8	3.2	8.4	38.8	42.8	81.6	92.3	179.5	2.7	10.6	104.4
T22-119	2022-03-31	CP1	33.25	95	63	-	missing L17,R19	19.3	14.6	10.2	15.3	3	6.6	32.4	32.4	64.8	69.7	137.2	2.6	13	77.2
T22-12	2022-03-23	CP1	4.24	156	4	-	-	28.2	21.3	5.7	13.5	3	12.2	39.2	38.1	77.3	105.5	210	11.2	14.6	112.8
T22-120	2022-03-31	CP1	41.35	311	40	-	L17, R19 missing	27.4	17.3	10.5	23.2	3	9.3	32.2	32.9	65.1	91	192.3	3.3	8.6	109.6
T22-121	2022-03-31	CP1	35.9	318	39	-	L13, R13 missing	29.5	20.2	15.5	20.5	3	8.8	32.5	29.6	62.1	109.2	224.8	2.2	16.9	118
T22-122	2022-03-31	CP1	13.97	168	23	-	R8 missing	20.5	16	11	12	3	9	31.5	32.1	65.3	67.5	133.3		9.5	82
T22-123	2022-03-31	CP1	30.3	94	11	-	missing L4, L6, R7, L8, R8, L9, R9	19.8	16.3	6.3	7.7	3	7.5	33.7	33.6	67.3	85	167.3	5.4	6.8	79.2
T22-124	2022-03-31	CP1	6.63	69	8	-	-	22.7	21.5	11.7	14	3	9.7	43.6	39.9	83.6	97.3	195.3		17.8	90.8
T22-125	2022-04-03	CP1	15	124	21	-	-	28.2	23.3	8.7	19	3	9.8	43.8	39.5	83.4	76	154.5	2.6	20	112.8
T22-126	2022-04-03	CP1	57.7	204	58	-	-	29.2	26	21.2	25.8	3	10.1	43.7	39.1	82.9	104.3	147.8	152.8	32.8	116.8
T22-127	2022-04-03	CP1	29.4	256	38	-	R19 missing	20.6	17	10.8	18.8	3	8.1	37.1	36.2	73.3	79.7	156.2	2.4	17.3	82.4
T22-128	2022-04-03	CP1	22.98	213	31	-	-	22.1	19.8	10	14.2	3	8	37	37.7	74.7	75.9	152	3.5	10.9	88.4
T22-129	2022-04-03	CP1	46.6	344	57	-	-	17.9	13.9	11.9	13.7	3	6.2	30.6	28.9	59.5	83.2	149.3	6	6	71.6
T22-13	2022-03-24	CP1	3.91	110	7	-	-	17.5	10.8	8.8	11.9	3	7.1	25.1	33.1	58.3	65.5	132.7		5.4	70
T22-130	2022-04-03	CP1	5.2	225	8	-	-	18.7	14.3	8	8.7	3	5.6	34.3	30	64.4	63	130	6	9	74.8
T22-131	2022-04-03	CP1	6.2	131	8	-	missing L1,R2,L4	20.3	14	6.3	9.7	2.3	8	30.7	26.4	57.2	89.5	175.2		15	81.2
T22-132	2022-04-03	CP1	7.18	307	7	-	-	25.7	22.3	21	22.3	3	9.8	35.4	38.7	74.1	111.5	218		10	102.8
T22-133	2022-04-03	CP1	9.34	229	19	-	-	18	14.3	7.3	9	2.7	6.3	28.3	33.2	61.5	55	100.7	2.8	5.8	72
T22-134	2022-04-03	CP1	2.85	217	4	-	-	18	14.3	5.3	14.7	3	5.5	33.7	28.5	62.2	94.7	193		3	72
T22-135	2022-04-03	CP1	4.1	69	6	-	-	25	24.8	7	17.7	3.3	7.7	39.6	40.3	79.9	90.3	156.8	3.8	44	100
T22-136	2022-04-03	CP1	2.53	27	4	-	-	23.8	23.7	18	26.3	3	9.7	41.3	40.6	81.9	84.3	168.5		17.5	95.2
T22-137	2022-04-03	CP1	3.4	7	5	-	L1, R2 missing	19.3	15	7.7	11.7	2.5	7.2	34.9	33.5	69.1	67				77.2
T22-138	2022-04-03	CP1	2.67	174	6	-	-	20	14.5	10	13.9	1.7	9	24.8	24.5	62.3	59.7	115		15.5	80
T22-139	2022-04-03	CP1	10.2	131	12	-	-	26.2	16.3	5.5	16.3	3	10.3	33.6	33.3	66.9	87.7	176.7	3.1	12	104.8
T22-14	2022-03-24	CP1	4.7	140	4	-	R2 missing	17.5	10.8	8.8	11.9	3	7.1	25.1	33.1	58.3	65.5	132.7		5.4	70
T22-140	2022-04-03	CP1	0.95	237	2	-	-	16.2	15	6.8	8.2	2.5	8	36.2	33.6	72	95				64.8
T22-141	2022-04-03	CP1	7.3	142	11	-	-	21.7	13.7	10.3	19.3	2.3	7.1	30	26.6	56.5	69.3	143	2.5	10.5	86.8
T22-142	2022-04-03	CP1	5.75	129	8	-	-	20.2	13	5.6	9.9	2.7	7.8	22.5	23.8	48.6	75.7	156	1.1	6	80.8
T22-143	2022-04-03	CP1	7.6	320	12	-	-	19	15	11.3	13.3	2.7	4.7	26.1	33.2	56.3	66.5	140.8	2	3	76
T22-144	2022-04-03	CP1	5.65	138	10	-	-	18	14.2	12.1	13.3	3	5.7	30.8	24.9	55.7	51	103.5	3.2	7.2	72
T22-145	2022-04-03	CP1	15.5	315	23	-	-	20	14.5	9	11	2.3	6.9	31.6	33.2	64.9	72	142.7		7.5	80
T22-146	2022-04-03	CP1	62.85	196	58	-	missing R2,L4,R7,L17,R18. R1-R2: 1,8m. Covered: 7,95m. R3-L30:53,1.	22.5	21	13	24.3	2.7	9	35.6	35.1	67.1	87	161.5			90
T22-147	2022-04-03	CP1	23.6	238	33	-	-	22.2	18.7	15.2	15.2	3	8	36.5	38	74.4	75.7	152.8	2.9	4.9	88.8
T22-148	2022-04-03	CP1	44.76	329	50	-	-	26.4	21.2	12	14	3	20.2	35.7	36.3	83.6	137	141.2	6.8	4.2	105.6
T22-149	2022-04-03	CP1	35.43	322	52	-	-	20.1	14	10.2	12.7	3	8.9	27.1	32.9	60	76	152.7		11.2	80.4
T22-15	2022-03-24	CP1	5.8	160	6	-	-	29.3	22.5	10.9	17.8	2.7	11.5	43.8	41.8	86.6	61.5	103.5	10.7		117.2
T22-150	2022-04-03	CP1	47.15	231	52	-	-	25	22.3	13.5	28.8	3	9.9	38.5	38.8	77.3	91.7	185	3.5	10.4	100
T22-151	2022-04-03	CP1	43.69	324	52	-	missing L10, R15	59.5	14.9	7.8	13.7	2.8	9.8	27.6	33	60.3	85.3	171.4	2.6	10.4	238
T22-152	2022-04-03	CP1	30.5	224	32	-	-	21.4	17	10.5	11.7	3	8.5	31.9	33.1	65	81.8	167.2	1.8	9.9	85.6
T22-153	2022-04-03	CP1	18.4	349	24	-	-	21.3	20.2	9.8	10.3	3	6.9	35	35.2	70.1	84	158.7		15.5	85.2
T22-154	2022-04-04	CP1	41.15	170	58	-	missing L11,R12,L13,R18	20.3	16.3	4.6	7.7	2.8	7.5	33.1	32.2	65.6	68.8	140.9		7	81.2
T22-155	2022-04-04	CP1	30.76	13	43	-	-	18.1	14.8	5.3	9.8	3	5.2	30.9	27.6	58.5	70.8	365.3	2.6	16.9	72.4
T22-156	2022-04-04	CP1	46.87	9	54	-	-	23.8	20.6	7.7	27.8	3	9.2	42.5	42.1	84.6	87.8	175.1	2.2	7.4	95.2
T22-157	2022-04-04	CP1	11.36	300	19	-	missing R3,R4,R9	18	12.2	8.3	14.7	2.7	7.4	26.5	30.9	55.9	62.7	119		14.2	72
T22-158	2022-04-04	CP1	2.35	119	3	-	-	22.5	22.8	5.7	8	2.7	7	45.5	39.1	88.8	115				90
T22-159	2022-04-04	CP1	3.95	357	6	-	-	19.5	15	15	15	3	6.6	36.4	36.9	73.3	80.7	160.3	2.2	4.2	78
T22-16	2022-03-24	CP1	6.76	155	11	-	-	20.2	12.5	9.8	12.8	2.7	9.7	33.3	34.7	66.6	68	136	9.8	6.8	80.8
T22-160	2022-04-04	CP1	4.55	196	6	-	-	23.3	17.3	5.3	12.3	3	9.6	38.2	35.8	74	93	179	2.6		93.2
T22-161	2022-04-04	CP1	3.59	128	7	-	missing R1,R2,L3,R3	21.5	15.5	9	15	2.3	7.5	34.4	34.8	65.6	129				86
T22-162	2022-04-04	CP1	9.87	206	15	-	-	27	20.5	8.7	10.7	3	10.7	41.5	38.8	80.3	72.5	149.5	5.3	15	108
T22-163	2022-04-04	CP1	1.19	105	3	-	-	22.5	21	4.3	11	3	7.4	42.3	44.2	86.5	87	173			90
T22-164	2022-04-04	CP1	-	-	-	-	-	22.5	21	4.3	11	3	7.4	42.3	44.2	86.5	87	173			90
T22-165	2022-04-04	CP1	9.9	327	14	-	-	19.8	15	7	13	2.7	7.2	36.3	37	76.6	82.5	155	3.5	10	79.2
T22-166	2022-04-04	CP1	9.56	203	12	-	-	27.7	19.8	3	12.3	3	10.3	42.5	37.2	79.7	94.3	185.5	2.5	13	110.8
T22-167	2022-04-04	CP1	2.2	135	4	-	missing R2	17.8	15.2	7	8.3	3	6.8	33.9	32.3	66.2	76	141	2.5		71.2
T22-168	2022-04-04	CP1	6.3	143	6	-	missing L3, R3	24	18.2	4.7	7.3	3	10.7	42	37.9	79.9	124.3	236.5	2.7	9	96
T22-169	2022-04-04	CP1	3.26	302	5	-	-	23.3	14.3	11.3	13	3	9.8	24.6	25.8	50.3	76.7	165		13.8	93.2
T22-17	2022-03-24	CP1	2.6	115	5	-	-	15.7	11.5	8.6	13	2.3	6.6	39	34.8	73.8	64.8	128		5.5	62.8
T22-170	2022-04-04	CP1	3.25	17	5	-	missing R1,R2	15.7	11	6	9.9	3	5.4	18.9	19.4	38.3		161.5	2.5		62.8
T22-171	2022-04-04	CP1	18.85	312	23	-	-	26.2	19.5	7.3	11.2	3	11.2	20.6	23.8	44.4	78.8	162	1.4	8.5	104.8
T22-172	2022-04-04	CP1	23.77	144	25	-	-	28.1	20.2	17	14.7	2.8	13.1	21.5	23.7	45.2	97.5	188.3	1.2	5.5	112.4
T22-173	2022-04-04	CP1	28.15	317	37	-	-	21.3	15.7	6.9	9.8	3	8.7	27.1	28.1	55.2	78.8	159.8	2.5	12.1	85.2
T22-174	2022-04-04	CP1	36.73	345	49	-	(missing L11,L12,R19)	19.5	16.5	5.3	8.8	3	5.4	22.4	28.3	50.7	78.8	159	2.4	3.1	78
T22-175	2022-04-05	CP1	23.59	288	31	-	missing L4,R6	20.8	17.6	6.4	10.2	2.7	7.7	33.1	39.2	71.8	75.2	146.1	2.7	12.2	83.2
T22-176	2022-04-05	CP1	13.86	281	18	-	-	24.3	18.7	8.7	13	3	9.4	29.9	32.4	62.4	86	170.3	2.3	19.5	97.2
T22-177	2022-04-05	CP1	7.98	322	10	-	-	21.5	14.7	11.3	11.3	2	5.5	23.1	21.5	41.5	95.5	185.2		19	86
T22-178	2022-04-05	CP1	9.42	11	14	-	-	20.2	15.3	5.2	7.3	3	8.2	32.8	30.7	63.6	75	153.5	3	10.8	80.8
T22-179	2022-04-05	CP1	9.41	355	15	-	-	19	14	6.9	8.4	3	6.9	29.3	38	67.3	66.3	134.8		6.8	76
T22-18	2022-03-24	CP1	4.6	265	7	-	-	24.8	16	19.1	18.1	3	10.8	37.5	35.8	73.2	92.2	185.2	10.2	4	99.2
T22-180	2022-04-05	CP1	42.16	11	48	-	-		19.4								89.8	170.1
T22-181	2022-04-05	CP1	19.71	129	30	-	(missing L3,R5,L13,R14)	19.7	12.3	8.1	11.7	3	7.3	28.1	32.6	60.7	66	136.5		6.2	78.8
T22-182	2022-04-05	CP1	6.34	133	11	-	missing R2, R5	18.5	12.2	10.6	10.3	3	5.6	17	17.7	34.7	67.5	127.8	2.1	323	74
T22-183	2022-04-05	CP1	9	162	12	-	-	22.3	15	10	17.1	3	7.8	24.9	26.6	51.5	80.3	157.2		4.8	89.2
T22-184	2022-04-05	CP1	16.26	120	19	-	-	33	13.3	51.5	67.7	2.3	9.3	25.9	20.1	42.6	86.7	171.7	5.3	28.8	132
T22-185	2022-04-05	CP1	5.64	21	8	-	L3 missing	19.7	15.3	5.9	14.5	3	7.7	27	26.3	53.4	93	185.5	3.4	15.8	78.8
T22-186	2022-04-05	CP1	16.55	353	20	-	L6, L7 missing	21.7	12.9	343.8	13.6	3	10.3	31.5	38.3		88	178.7	4.2	3.5	86.8
T22-187	2022-04-05	CP1	4.17	161	6	-	-	26	20.3	12	10.7	2.5	10.4	29.5	31.7	61.2	92.6	170.8	5.4	22.2	104
T22-188	2022-04-05	CP1	13.2	259	14	-	-	26.2	21.8	16	13.2	2.7	9.4	30	32.4	61.1	102.3	206.7	3.5	5	104.8
T22-189	2022-04-05	CP1	9.67	214	17	-	L6, R7 missing	18.5	14.3	8.9	18.3	2.7	8	34.7	31.7	60.1	59.3	120		12.8	74
T22-19	2022-03-24	CP1	3.5	325	6	-	R2 missing	18.2	11.7	8.3	12.2	3	8.2	38.5	44	82.4	73.7		10		72.8
T22-190	2022-04-05	CP1	8.75	296	10	-	-	23.3	15.8	9.3	21.4	3	10.2	25.7	25.4	51.1	96.3	191.7	3.6	6.5	93.2
T22-191	2022-04-05	CP1	15.31	12	21	-	missing R4	17.8	14.2	8.5	12	3	7.5	31.6	35.1	66.7	69	132	2.2	20	71.2
T22-192	2022-04-05	CP1	8.65	330	11	-	R4, L4 missing	22	18.5	7.2	9.1	3	8.7	20.9	22.9	43.8	93.3	177.3	1	12.5	88
T22-193	2022-04-05	CP1	6.5	280	9	-	-	22.2	16.8	1.9	6.6	3	7.5	21.9	18.5	40.4	77.7	153.7		20	88.8
T22-194	2022-04-05	CP1	8.35	124	7	-	-		19.8		16	3	12.8	21.6	22.3	43.9	141.7	280	0.9	11
T22-195	2022-04-05	CP1	15.72	162	29	-	-	21.8	14	8.7	9.8	3	7.7	20.7	23.5	44.2	56	110.3	0.8	12	87.2
T22-196	2022-04-05	CP1	4.55	109	6	-	-	27.3	19.5	8.9	11	3	10.8	20.9	24.6	45.5	94.3	180.7	3.9	23.8	109.2
T22-197	2022-04-05	CP1	7.9	99	9	-	-	25.3	18.3	13.6	16.1	3	10.3	22.4	17.2	39.6	88	183.5		12.8	101.2
T22-198	2022-04-05	CP1	8.26	135	9	-	-	30.2	21.2	21.4	26.9	2.7	10.8	25.6	22.2	47.1	106	209.5		19.5	120.8
T22-199	2022-04-05	CP1	6.5	300	9	-	-	19	14.3	7.9	12.2	3	8	16.9	16.1	33	80.7	166.3		4	76
T22-2	2022-03-23	CP1	6.83	329	9	-	-	21	12.3	9.8	17	3	8.7	31.5	31.3	62.8	86.5	169.3	17.8	11.6	84
T22-20	2022-03-24	CP1	1.81	317	5	-	-	17	10.8	8.7	10.6	2.7	8.1	40.8	37.8	79.6	72.5	140.5		8.8	68
T22-200	2022-04-05	CP1	5.6	289	7	-	-	20.8	14.2	39.9	35.7	3	8.5	13.9	20	35.7	86	179.7		7	83.2
T22-201	2022-04-05	CP1	8.4	120	9	-	-	33	22.2	28.9	28.7	3	12	23.4	24.1	47.5	109.3	212	1.3	16.5	132
T22-202	2022-04-05	CP1	2.81	116	4	-	-	28.2	18.7	5.6	9.1	2.7	12.5	22.3	19.4	41.8	97.7	188		12	112.8
T22-203	2022-04-05	CP1	3.7	112	5	-	-	31.3	17.2	8.9	12.8	3	12	16.6	19	35.6	92	183.7		2.2	125.2
T22-204	2022-04-05	CP1	2.67	140	4	-	-	20.5	14.8	10.5	9.7	2.3	8.8	16.5	19.8	36.2	90.7	183	1.5	27	82
T22-205	2022-04-05	CP1	4.59	338	4	-	-	24.5	20.2	8.9	14.2	3	7.7	24.6	25.2	49.8	154	305	2.8	15.8	98
T22-206	2022-04-05	CP1	15.68	170	14	-	L1-L2:1,53m. Covered:4,78m. R3-R7:9,4m.	21	16	3.9	14	2.3	9.3	32.8	33.6	67.6	73.7	145.3	1.7	5	84
T22-207	2022-04-05	CP1	40.82	140	38	-	-		14.1		21	3	11.1	20	26	46.1	111.2	216.2		25
T22-208	2022-04-05	CP1	2.67	292	4	-	-	22	15.7	6.4	16.2	3	8.1	25.5	27	52.6	90	176.5	4.3	8	88
T22-209	2022-04-05	CP1	15.15	286	23	-	-	18.3	11.8	14.3	17.4	3	6.5	24.7	22.9	47.6	70.3	137.7	4	9.2	73.2
T22-21	2022-03-24	CP1	1.8	145	3	-	-	24	15.5	12.5	16.5	2.7	10	31.9	42.5	75.6	90.5	180	9.4	3.7	96
T22-210	2022-04-05	CP1	8.9	150	17	-	-	17	11.7	13.7	11.8	3	5.2	24.3	22.9	47.2	59	113	3	14.8	68
T22-211	2022-04-05	CP1	4.95	11	10	-	-	18.3	12.9	6.7	15.4	3	6.5	32.2	32.4	64.6	56.7	115	3.2	3.5	73.2
T22-212	2022-04-05	CP1	3.4	159	7	-	-	18	13.2	6.2	10.4	3	7.5	26.4	25.8	52.2	59.3	139.3	3	2	72
T22-213	2022-04-05	CP1	6.8	145	8	-	missing R2	26	19.5	11	14.7	3	10.5	24.9	29.4			177			104
T22-214	2022-04-05	CP1	7.23	26	12	-	missing R2	35	16.2	9.5	10.1	3	7.4	36.5	37.4	73.9	51	134.5
T22-215	2022-04-05	CP1	12.63	154	16	-	-	19.5	13.2	8.6	14	3	7.7	28.7	27.6	56.3	83.3	171.5		3	78
T22-216	2022-04-05	CP1	1.2	195	2	-	-	16	16	4	9.3	3	6.7	27.8	13.7	41.5	120				64
T22-217	2022-04-05	CP1	1.17	353	3	-	-	17	14	9.3	10.6	3	6.7	32	29.6	61.6	66.5	117	8		68
T22-218	2022-04-05	CP1	10.4	348	15	-	-	18.4	22.7	3.8	9.7	3	6.4	27.3	26.2	53.5	71	142.2	3.3	8.5	73.6
T22-219	2022-04-05	CP1	7.55	143	12	-	-	19.8	13.9	4	9.5	3	7	30.7	25.9	56.6	55.3	111		16.5	79.2
T22-22	2022-03-24	CP1	5.89	345	6	-	-	27	19.8	7.3	19	2.7	10.4	39.6	33.2	72.8	118.7	234.7	11.3	12	108
T22-220	2022-04-05	CP1	2.2	348	4	-	-	20.3	34.8	29.7	7.9	3	7	29	33.3	62.4	85.5	170		9	81.2
T22-221	2022-04-05	CP1	2.3	331	4	-	-	19	17	35.8	11.2	3	8.8	32.3	31.4	63.7	76.3	147		2	76
T22-222	2022-04-05	CP1	8.4	350	13	-	-	18.8	15	5.2	8.4	3	8.7	25.9	32.5	58.5	68.7	139.7	3	8	75.2
T22-223	2022-04-05	CP1	18.78	8	33	-	-	17.2	11.8	10.9	15.4	3	5.8	20.6	25.2	45.8	59.4	120.2	4.4	7.3	68.8
T22-224	2022-04-05	CP1	2.45	348	5	-	-	17.3	14	10.8	11.9	3	7.7	33.4	33.8	67.2	51.3	111.7	6.1	6.5	69.2
T22-225	2022-04-05	CP1	3.82	6	6	-	L1 missing	20.3	6.6	5.3	16.3	2.3	8.5	32.7	34	61.3	74.5	147		5	81.2
T22-226	2022-04-05	CP1	6.6	350	11	-	missing L4,R5,L5)	18.2	13.8	7.4	10.4	3	5.8	24.8	23.8	48.6	73.7	147.7	3	13.5	72.8
T22-227	2022-04-05	CP1	20.76	35	33	-	R4 missing	19.2	14.6	7.6	12.6	3	6.9	29.7	30.7	60.2	63.8	144.7		6.7	76.8
T22-228	2022-04-05	CP1	12.5	340	19	-	-	18.5	13.3	7.1	11.1	3	7.7	31	25.3	56.4	77	156		7.3	74
T22-229	2022-04-05	CP1	14.65	13	29	-	-	24	17	9.9	10.8	2	11.5	28.6	23.2	58.7	82.7	163		24	96
T22-23	2022-03-24	CP1	1.8	145	3	-	-	25.5	15.8	6.5	12.5	3	10.4	33.1	39.2	72.4	90.5	180		3.5	102
T22-230	2022-04-06	CP1	2.67	284	5	-	L2 missing	19.3		10.6	10	1.7		39.4			67	135		11.5	77.2
T22-231	2022-04-06	CP1	0.63	299	2	-	-	18.5	17.5	7.4	8	2.5	7	27.6	44	74.8	63				74
T22-232	2022-04-06	CP1	3.94	10	6	-	-	20.7	18.5	7.3	12	3	8.7	31.7	34.8	66.5	79	155		12.8	82.8
T22-233	2022-04-06	CP1	2.45	138	4	-	-	16.3	11.2	9	9.1	3	6.6	26.5	24.6	51.1	82.3	165.5	4.1	4.8	65.2
T22-234	2022-04-06	CP1	1.21	248	3	-	-	24	18	8.7	6	2.5	10	27.1	39.3		60	121			96
T22-235	2022-04-06	CP1	13.79	323	22	-	missing L6,L9	18.4	16	9.5	9.2	2.8	6.6	33.4	31.3	64.5	64	138	3.6		73.6
T22-236	2022-04-06	CP1	26.8	15	35	-	-	26.5	21.2	10.9	12.9	3	9.2	33.1	34.5	67.7	96	180.3		22.2	106
T22-237	2022-04-06	CP1	1.56	176	3	-	-	27.3	21	7.7	14.5	2.7	8.8	34.2	32.8	69.2	79	156	7.8	10	109.2
T22-238	2022-04-06	CP1	0.85	334	2	-	-	23.5	15.8	10.9	15.4	3	8	28.8	26.8	55.5	85				94
T22-239	2022-04-06	CP1	3.71	348	6	-	R2 missing	18.5	14.5	6.6	10.2	3	7.5	37.3	38.8	76.1	83	120			74
T22-24	2022-03-24	CP1	1.1	96	2	-	-	25	16.5	13.8	18	2.5	9.8	46	50.4	92.5	101				100
T22-240	2022-04-06	CP1	21.16	28	29	-	-	19.1	12	8.9	13.6	3	7.8	27.6	28.3	55.9	70.2	137.3	4.1	8.7	76.4
T22-241	2022-04-06	CP1	8.83	184	12	-	-	19.5	14.2	11.2	12.8	2.3	7	28	33.5	61.4	111.5	194.5	3.2	22	78
T22-242	2022-04-06	CP1	-	145	-	-	Aprox. 50 tracks	23.2	17.6	11.2	13.3	3	9.3	28.7	32.9	61.6	86.4	174	2.6	10.7	92.8
T22-243	2022-04-06	CP1	6.32	140	8	-	-	30	21.2	7.9	7.8	2.3	14	39.8	37.8	77.6	91.3	181.7	2.8	10	120
T22-244	2022-04-06	CP1	5.55	298	9	-	-	21.3	15.3	6	6.9	3	9.7	31.4	32.6	64	74.3	136.5		29.2	85.2
T22-245	2022-04-06	CP1	22.6	234	29	-	-		14		16.4	1.5	5.5		16.2		69.3	133		17
T22-246	2022-04-06	CP1	13.96	220	20	-	missing R1,L7,R8	26.5	21	3.1	12.8	2.3	8.7	32.5	32	68	80.5	176	2.3	32	106
T22-247	2022-04-06	CP1	27.75	351	33	-	missing R6, R15	19	14.2	7.9	11.4	2.8	11.3	27.4	28.4	57.1	76.3	146.8	2.3	10.1	76
T22-248	2022-04-06	CP1	90	-	34	-	missing R3,L5,R7,L7,L8,R9,L9,R10,R14,R17,L17,R18	18.8	14.5	6.7	7.6	2	6.5	24.5	27.6	57.6	81	153.5		7	75.2
T22-249	2022-04-13	CP1	1.9	-	3	-	-	15	12.8	6	9.2	3	6.5	28.9	24	52.9	95	190	2.4	8	60
T22-25	2022-03-24	CP1	4.54	10	9	-	R2, L4 missing	17.8	11.5	7.5	8.5	3	6.8	33.6	38.2	71.8	61	107		21	71.2
T22-250	2022-04-13	CP1	6.76	3	11	-	-	18.8	15.7	4.4	12.2	3	8.6	35.9	29.6	65.5	86	159.3	5	9	75.2
T22-251	2022-04-13	CP1	-	-	-	-	-
T22-252	2022-04-13	CP1	38.45	98	57	-	-	26	15.5	14.3	21.8	2	14	27	33	59.4	97.5	181	2.6	30	104
T22-253	2022-04-13	CP1	1.83	133	3	-	-	23.5	13.8	13.4	21.3	2	13.8	22.9	31.3	56.3	100.5	183		28	94
T22-254	2022-04-13	CP1	4.9	124	6	-	-	26	16.2	7	14.7	3	10.5	30.1	27.1	57.1	100	168		7	104
T22-255	2022-04-13	CP1	5.1	131	6	-	-		16.3	7	20.8	2	10.2	25.4			98.5	193		26.5
T22-256	2022-04-13	CP1	3.4	312	6	-	-	15.7	13.2	3.8	7.9	2.7	5.8	30.8	39.7	73.3	70.3	135		17	62.8
T22-257	2022-04-13	CP1	0.84	310	2	-	-	16.2	13.2	5.6	5.6	3	6.9	29.8	29.9	59.7	84				64.8
T22-258	2022-04-13	CP1	1.12	311	3	-	-	19.3	13.5	7.3	10.6	3	9.2	18	21	38.9	58	112		12	77.2
T22-259	2022-04-13	CP1	18.45	17	41	-	missing R8,R9,R11,R19)	12.9	11.1	8.2	11	2.7	5.8	28.8	31.6	57.5	49.1	97.5	1.4	5.1	51.6
T22-26	2022-03-24	CP1	5.98	165	9	-	-	18.2	12.2	7	9.3	2.7	6.8	32.7	35.2	68.3	76	148.5	11.9	11	72.8
T22-260	2022-04-13	CP1	4.85	311	8	-	-	12.5	9.5	8.4	10.8	2	4.2	32.9	37.2	70.9	77	149.5	3.3	4	50
T22-261	2022-04-13	CP1	39.84	335	33	-	L1-L17:24,1m. Covered: 11,89m. L18-R21:3,85	16.4	13.2	5.1	5.9	2.7	6.7	33	33.8	66.9	75	144.2	2.4	5.9	65.6
T22-262	2022-04-13	CP1	2.32	327	5	-	-	16.8	14	6.8	10.1	2.3	8.5	34.6	39.9	74.6	67	123.3	2.8	12.8	67.2
T22-263	2022-04-13	CP1	12.93	219	21	-	missing R6,L8)	16.3	13.2	3.1	10.5	3	5.4	30.2	29.7	59.8	63.7	128	1.1	8.2	65.2
T22-264	2022-04-13	CP1	23.3	211	31	-	L9 missing	21.2	22.2	5.2	13	3	7.7	35.4	37.4	72.8	83.3	159.3	3.9	13.1	84.8
T22-265	2022-04-13	CP1	24.53	181	18	-	R7, R8 missing	18.8	16.8	9.7	12.2	3	8.2	37.9	43.8	81.6	56.3	121.7	4.2	1.2	75.2
T22-266	2022-04-13	CP1	1.24	181	3	-	-	12.3	10.5	4.5	6.5	2.7	4	22.5	37	63.9	63	124	2.9	5	49.2
T22-267	2022-04-13	CP1	3.4	143	5	-	R2 missing	26.5	17.6	4.8	13.7	2.3	10.5	30.7	30.3	61	90	169.5	2.7	11	106
T22-268	2022-04-13	CP1	3.36	334	4	-	L1 missing	19.7	10.2	7.7	5	2.7	7.2	26.9	20.5	43.9	77.5	163.5			78.8
T22-269	2022-04-13	CP1	3	15	5	-	-	17	13.5	3.9	6.4	2.3	7.5	32	25.8	57.7	79.3	144.7		19.2	68
T22-27	2022-03-24	CP1	0.79	140	2	-	-	21	13.5	6.4	16	2		34.8			79				84
T22-270	2022-04-13	CP1	1.15	135	2	-	-		12	4.8	8.1	1.5	8.2	18.9			115
T22-271	2022-04-13	CP1	1.88	12	4	-	-	17.7	14.5	7.2	8.9	3	6.6	32.5	39.3	71.9	63.7	127		10	70.8
T22-272	2022-04-13	CP1	3.51	214	5	-	-	19.8	13.7	10.8	16.1	3	7.8	30.4	31.5	61.9	72	146.3	2.2	9	79.2
T22-273	2022-04-13	CP1	1.55	208	3	-	-	19.2	12.5	6.8	9.3	2	7.5	27	25.4	56.4	78	155		7.5	76.8
T22-274	2022-04-13	CP1	2.54	219	5	-	-	15.8	12.7	8.1	11.1	3	7.2	32	39.3	71.4	58.7	122.7	3.4	0.7	63.2
T22-275	2022-04-13	CP1	3.18	251	5	-	-	17.8	14	3.8	12.4	1.5	6	30.7	25.8	56.5	80	160.7		2.3	71.2
T22-276	2022-04-13	CP1	19.37	329	15	-	-	17.5	12.5	3.5	11.9	2	11	39.5	33.6	80.2	223.3	418.3	3.5	4.5	70
T22-277	2022-04-14	CP1	0.7	9	2	-	-	21.2	17.2	6.7	10.7	3	8.2	19.8	24.1	43.9	70	70			84.8
T22-278	2022-04-14	CP1	1.6	199	6	-	-	10.4	10.5	7.3	7.2	2.3	5	41.9	43	83.8	29.7	57.8	2.4	13.5	41.6
T22-279	2022-04-14	CP1	2.74	123	7	-	R2 missing	13		6.1	9.2	1.5		33.5			54	85			52
T22-28	2022-03-24	CP1	4.17	176	7	-	R1, L3 missing	16.5	12.8	4.5	13.5	3	7.9	30	25.1		68	135			66
T22-280	2022-04-14	CP1	5.76	9	10	-	-	15.8		5.8	10.9	2		36.6	30.4		64.5	135.5	5.4		63.2
T22-281	2022-04-14	CP1	1.8	325	5	-	-	14	12	8	12.8	2	6	46	30.2	75.1	47.3	91.3	3.4		56
T22-282	2022-04-14	CP1	0.28	215	2	-	-	11	10	4.5	5.8	2.5	4.5	35.8	29.8	72.8	28	28			44
T22-283	2022-04-14	CP1	6.95	220	11	-	missing L1,R2	14.2	12.7	8.8	8.6	3	5.3	39.7	42.1	81.7	60	140	0.8		56.8
T22-284	2022-04-14	CP1	5.55	6	11	-	missing R2,R5	20.3	15.2	7.9	7.5	2.3	8.1	34.5	28	62.6	52.5	107			81.2
T22-285	2022-04-14	CP1	2.14	11	5	-	-	14	13	7.6	10.4	2	7	35.1	30.5	57.3	52.5	110		1.5	56
T22-286	2022-04-14	CP1	0.69	328	2	-	-	20	19.5	12.1	7	2	7	45.9	22.6	68.5	69				80
T22-287	2022-04-14	CP1	1.4	124	2	-	-	32.2	16	11.9	11.2	3	12	23.4	25.2		90				128.8
T22-288	2022-04-14	CP1	10.16	180	18	-	missing R2,L3,R4,L8,R8)	18.2	14	5.9	12.5	3	7.8	28.7	27.8	56.5	55	112		7.5	72.8
T22-289	2022-04-14	CP1	0.72	150	2	-	-	12	9	9.8	6.6	2	6	24.4	18.1	42.5	72				48
T22-29	2022-03-24	CP1	2.87	343	4	-	-	30	22.2	40.8	41.5	3	10	36.9	39.2	76.1	96.7	197.5	10.6	11.2	120
T22-290	2022-04-14	CP1	2.24	309	4	-	-	18.8	16	13.1	8.6	2.3	9.1	22.7	30.7	53.4	74.7	246.5		2	75.2
T22-291	2022-04-14	CP1	0.43	155	2	-	-	13.5	11	9.8	9.2	2.5	3.7	18.8	15.9	38.9	43				54
T22-292	2022-04-14	CP1	4.55	312	7	-	-	20.7	14	6.9	10.1	2	11.5	26	22.5		70.3	127.3	1.8	7.5	82.8
T22-293	2022-04-14	CP1	0.9	287	2	-	-	17.5	14.5	7.7	10.8	3	5.2	20.6	19.8	40.3	90				70
T22-294	2022-04-14	CP1	0.62	132	2	-	-	21	13.5	7.8	10	3	9.8	21.2	27.1	48.4	62				84
T22-295	2022-04-14	CP1	2.35	122	5	-	-	19.2	14.5	13.9	17.9	2.7	7.3	21.8	27.5	52.5	78.7	155.5		9.2	76.8
T22-296	2022-04-14	CP1	4.85	226	7	-	R3 missing	23.5	20.8	9.5	15.2	3	8.4	29.1	29.3	58.4	80.7	161	3	4	94
T22-297	2022-04-14	CP1	1.89	345	4	-	-	14.1	8	9.1	8.1	1					59.7	125			56.4
T22-298	2022-04-14	CP1	2.45	245	5	-	-	19.2	11.8	13.2	11.4	2.3	6.8	18.8	25.9	44.6	65				76.8
T22-299	2022-04-14	CP1	1.82	169	3	-	-	19.5	16	10.6	10	3	7.8	30.5	24.6	55.1	92	182	2.9	8	78
T22-3	2022-03-23	CP1	44.41	350	27	-	L8 missing	14.2	10.3	9	10.9	3	5.6	35.6	36.4	72	75.2	146.7		12.2	56.8
T22-30	2022-03-24	CP1	1.83	305	3	-	-	26.2	15.8	34.2	31.5	2.3	10.3	34.3	33.3	67.6	93	183	10.5	5.6	104.8
T22-300	2022-04-14	CP1	0.46	9	2	-	-	12	10.6	7.6	9.6	155.1	27.8	24.9		46					48
T22-31	2022-03-24	CP1	1.93	130	3	-	-	17.5	13.5	7.6	9.6	2.7	8	43.8	39.6	83	96	193	11.3	3.5	70
T22-32	2022-03-24	CP1	55.33	8	46	-	-	29.3	24	43.1	42	3	10.4	42.1	39.1	81.2	100.7	192	12.6	32	117.2
T22-33	2022-03-24	CP1	1.99	295	3	-	-	23.7	15.8	12.3	17.8	3	8.5	36.9	38.4	75.3	99.5	199	11.6	15.5	94.8
T22-34	2022-03-24	CP1	3.41	135	4	-	-	25.7	18.9	9.4	12.9	2.8	8.5	33.4	36.1	69.5	109.3	222		8.8	102.8
T22-35	2022-03-24	CP1	31.16	350	37	-	R14 missing	26.8	21.2	13.2	19.5	2.2	10.8	51.2	41.5	92.7	93.5	186.5	9.7	8.5	107.2
T22-36	2022-03-24	CP1	33.42	7	41	-	L6, L7, L9, L19 missing	21.3	17.8	8.5	10.9	2.7	8.8	43.5	44.1	90	79	162	9.9	11.5	85.2
T22-37	2022-03-24	CP1	8.2	320	10	-	L5, L4, R4	27.7	22.2	6.5	15.1	3	10.5	37.8	43.5	81.3	96.3	118.3	10.2	27.4	110.8
T22-38	2022-03-24	CP1	16.59	65	21	-	-	25.5	22.7	30.5	22	3	8.4	42.7	45.1	87.8	89.7	175	10.8	13	102
T22-39	2022-04-27	CP1	11.74	130	8	-	-	26.8	18	6.1	14.8	2.8	10.4	36.2	38	72.7	96	187.2	10.9	9.5	107.2
T22-4	2022-03-23	CP1	3.86	331	6	-	L3 missing	19.9	13.7	7.1	12.3	2.5	8.6	41.8	43.7	85.5	75	154.3		2.5	79.6
T22-40	2022-04-27	CP1	43.14	15	22	-	-	23.5	21.2	7.8	17.7	3	9	47.5	47.6	95.1	90	171		28.2	94
T22-41	2022-03-28	CP1	34.44	105	52	-	R21 missing	17	13.3	9.6	16.7	3	7.2	50.5	46.1	96.6	71.2	142.3	9.9	10.5	68
T22-42	2022-04-27	CP1	40.6	75	60	-	R5,L8,L14,L17, R17 missing	19.3	16.3	8.2	10.7	3	6.9	45	49.7	94.8	69.7	137	10.2	13.3	77.2
T22-43	2022-04-27	CP1	20.14	106	27	-	L6,R6,R10 missing	17.6	14	6.2	9.5	3	7.2	44.4	41.1	85.5	85	160.7	9.9	21.5	70.4
T22-44	2022-03-28	CP1	49.65	65	67	-	R5 missing	23	20.8	12.7	20.7	2.8	9.9	47.7	51.8	99.5	83.2	156.6		23.5	92
T22-45	2022-03-28	CP1	12.72	143	13	-	L6 missing	27.7	21.2	24.2	30.3	2.4	10.8	44.2	40.2	84.4	107.6	215.7	9.2	8.2	110.8
T22-46	2022-03-28	CP1	15.46	165	12	-	-	27	20.2	8.1	17.7	3	10.2	43.2	43.6	86.8	92.3	185.7		17.8	108
T22-47	2022-03-28	CP1	11.72	145	12	-	L2 missing	27.8	20.7	8.7	16	2.5	10.3	36.1	36.1	72.3	113.3	210.5		28.5	111.2
T22-48	2022-03-28	CP1	12.19	154	17	-	R6 missing	18.8	10.7	9.9	10.4	3	7.4	31.2	28.3	59.4	68	135.5	10	6.8	75.2
T22-49	2022-03-28	CP1	2.24	175	4	-	-	18.2	16.5	6.2	8.9	3	4.5	44	37.1	81.2	75	139.5		3	72.8
T22-5	2022-03-23	CP1	5.36	337	7	-	-	24.8	16.9	8.5	9.6	3	10.7	37.1	34.1	71.2	88.5	177		14.5	99.2
T22-50	2022-03-28	CP1	2.21	160	4	-	-	17.2	13.7	6.5	8.4	2.3	7.2		74.5	145	12.3	145	12.3	14.5	68.8
T22-51	2022-03-28	CP1	0.43	145	2	-	-	15.5	16	9.2	8.6	2.5	9	55.5	28.8		43				62
T22-52	2022-03-28	CP1	0.63	140	2	-	-	19	14.5	7.5	8.5	3	6	36.8	38.5	75.3	63				76
T22-53	2022-03-28	CP1	41.82	50	62	-	L20, L24 missing	17	14.3	13.2	14.5	2.7	7.3	48.5	54	96.5	65.5	122			68
T22-54	2022-03-28	CP1	3.59	185	6	-	-	22	17.7	5.7	11	2.5	7.8	41.9	43.6		73.2	146.5	11.4	5.4	88
T22-55	2022-03-28	CP1	33.08	175	18	-	-	20.7	18.8	17.4	20.2	2.7	8.7	40.5	47.6	88.1	75.7	150		10	82.8
T22-56	2022-03-28	CP1	25.55	145	20	-	-	28	21	8.3	17.5	3	8.4	8.4	34.1	34.4		98			112
T22-57	2022-03-28	CP1	0.64	175	2	-	-	21	15	3.6	7.7	3	8.8	26.4	29	55.5	64				84
T22-58	2022-03-28	CP1	20.65	327	19	-	R2, L10 missing	23.2	14.7	6.4	8	3	9	30.5	27.8	58.3	83.2	151.5		33	92.8
T22-59	2022-03-28	CP1	1.56	165	3	-	-	19.5	19.5	5.4	6.2	2	4.5	43.1	26.1	70.7	77	156		5	78
T22-6	2022-03-23	CP1	4.25	358	5	-	-	28.5	26.2	4.8	9.9	3	11.2	37.6	41.3	78.9	101.3	213.7		18.8	114
T22-60	2022-03-29	CP1	13.9	290	24	-	R10 missing	17.3	8.2	8.2	29.8	3.3	6.8	32.6	35.3	67.9	62.7	122.7		15.5	69.2
T22-61	2022-03-29	CP1	26.58	146	26	-	5 mts covered. R1-L2: 2,75m. L3-R16: 18.83 m	25.8	16.8	9.8	11.8	2.7	9.8	38.6	40.8	76	96	175			103.2
T22-62	2022-03-29	CP1	33.7	112	35	-	-	34.2	21.8	10.3	14.3	3	23.3	41.1	36.9	78	102.3	202.7		18	136.8
T22-63	2022-03-29	CP1	9.5	130	9	-	L2 missing	23	14.7	7.7	14.5	3	7.3	27.5	32.4	59.9	90.8	185	8.5	4	92
T22-64	2022-03-29	CP1	23.95	-	21	-	R1-L2: 2,9m. Covered: 4,7m. L3-L11: 16,35 m.	32.2	23	11.9	17.4	3	11	43.8	38.7	82.5	71.5	186.5	8.6	6.8	128.8
T22-65	2022-03-29	CP1	27.58	35	17	-	L1-L4: 4,73m. Covered: 15,3m. R4-L9: 7,55 m.	29.7	23.3	57.7	55.7	3	20.5	42	41.5	83.5	82.3	165.7	9.5	39.5	118.8
T22-66	2022-03-29	CP1	40.95	235	44	-	-	26.3	21	8.2	27	3	9.9	41.7	43.6	85.3	98	193		15.5	105.2
T22-67	2022-03-29	CP1	2.1	7	3	-	-	29	26.7	7.9	16.5	3	10.6	44.1	40.6	84.7	107	210		21	116
T22-68	2022-03-29	CP1	2	5	3	-	-	31	22.3	17.2	22.1	3	11.8	47	41.9	88.9	100	200	10.6	14	124
T22-69	2022-03-29	CP1	2.1	3	5	-	-	16.5	13	7	8.3	3	6.4	43.3	44.6	87.9	54.3	105.3		15.8	66
T22-7	2022-03-23	CP1	3.95	334	7	-	-	16.8	11	4.8	8.1	3	5.6	30.8	29.4	60.1	66				67.2
T22-70	2022-03-29	CP1	35	107	35	-	R1-L6. R16 missing	21.9	15.5	13.4	14.1	2.7	9.6	34.9	36	72.8	84.9	171.5	3.9	6.2	87.6
T22-71	2022-03-29	CP1	44.4	335	47	-	L1-R10	24.1	15.8	10.9	15.1	3	9.7	50.7	40.4	91.1	79.2	152.2	5.5	17.5	96.4
T22-72	2022-03-29	CP1	51.04	345	46	-	L1-L15. R1-R19:35,24m. Covered: 8.3m. L20-L23: 7,5m	29.7	18.9	34.4	34.7	3	11.1	39.9	40.2	80.2	101	194.2	3.4	25.9	118.8
T22-73	2022-03-29	CP1	16.92	162	7	-	-	18.7	14.4	4	12.3	3	7.5	39.2	36.4	75.6	75	152	3.7	8	74.8
T22-74	2022-03-29	CP1	25.5	148	25	-	-	25.9	18.6	5.7	13.3	2.8	12.2	39.7	34.9	74.4	108.5	211.8	3.4	17.6	103.6
T22-75	2022-03-29	CP1	33.2	350	46	-	L1-R13	19.4	14.9	9.3	8.3	3	7.3	33.5	32.4	65.8	69.8	132.8	3.6	12.2	77.6
T22-76	2022-03-29	CP1	44.39	3	44	-	R1-R19:30,24. Covered: 8,15m. R20-L22: 6	23.3	17.8	6	7	3	8.4	33.5	36.1	69.6	83.9	160.7	4.8	9.8	93.2
T22-77	2022-03-29	CP1	41.25	140	46	-	-	30.8	19.4	14.5	17.8	3	12	37.4	34.8	72.2	129.5	97.8	16.8	14.5	123.2
T22-78	2022-03-29	CP1	15	150	39	-	-	33.8	25.8	23.7	34.7	2.8	13.5	35.9	45.6	81.5	109.8	223.3	4.4	10.8	135.2
T22-79	2022-03-29	CP1	27.45	320	28	-	L1-R13: 19,3. Covered: 5,4m. R14-L14: 2,75m	25.3	17.3	26	27	3.2	9.5	32.9	33.4	66.4	90.7	178.8	6.4	21.8	101.2
T22-8	2022-03-23	CP1	2.3	129	4	-	-	17.8	13.5	4.2	8.7	2.7	7.5	33.8	37	70	75	148.2	15.4	6	71.2
T22-80	2022-03-30	CP1	30.25	125	38	-	-	25.9	16.8	19.8	20.2	3	11.7	32.4	35.7	68.1	83	163.2	4.2	8.2	103.6
T22-81	2022-03-30	CP1	43.1	160	48	-	R1-L5	22.4	18.5	8.5	16.7	3.2	9.1	40.5	44.8	85.3	92.3	170.2	5.4	20.9	89.6
T22-82	2022-03-30	CP1	1.71	297	3	-	-	17.3	13.7	8.5	8.1	3	7.4	23.7	23.2	46.9	87.5	171		2.5	69.2
T22-83	2022-03-30	CP1	23.15	160	27	-	L11,R12,L12,R13,L13 missing	26.8	20	20.7	27.3	3	10	36.8	41.1	77.9	92.3	179.3		14.8	107.2
T22-84	2022-03-30	CP1	49.6	155	27	-	-	27.8	20.8	28	33.5	3.2	10.3	42	36.5	78.4	97.2	192.5	3.3	20.2	111.2
T22-85	2022-03-30	CP1	29.35	120	37	-	-	22.4	16.8	9.2	12.7	3	7.9	34.9	42.7	77.6	87.3	172.8	2.1	6.9	89.6
T22-86	2022-03-30	CP1	3.61	112	5	-	-	20	15	8	15	3	7.4	35.7	41.5	77.1	105.5	182.5	3.9		80
T22-87	2022-03-30	CP1	4.23	354	7	-	R3, L3 missing	17.8	13.3	7	7.7	3	6.6	34.7	34.6	69.3	64.2	134	6.4	11.2	71.2
T22-88	2022-03-30	CP1	4.64	341	7	-	-	18	14.3	9.7	12	3	6.1	40.5	34.5	75	77.3	157	3	2.4	72
T22-89	2022-03-30	CP1	3.24	212	4	-	L2 missing	23	15.2	8.3	5.7	2.7	9.3	37.5	36.9	74.4	98	202	4.7		92
T22-9	2022-03-23	CP1	2.7	147	4	-	-	25.2	16.3	5.8	11.2	2.7	9.6	35	34.4	69.4					100.8
T22-90	2022-03-31	CP1	8.5	316	13	-	-	17.5	12.5	10	19.3	2.7	6.6	37.3	35.7	75.4	70.3	138.7	3.3		70
T22-91	2022-03-31	CP1	1.69	137	3	-	-	19.3	13.5	18.3	20.7	2	7.8	45.4	42	92.3	85.5	169	2.9	12	77.2
T22-92	2022-03-31	CP1	5.3	30	7	-	-	26.3	22.7	7	10	3	11	40.9	44	84.9	92.3	163.3	3.9	20.5	105.2
T22-93	2022-03-31	CP1	15.8	10	24	-	L1-R5. Missing L2,L5,R5,L6	17.5	16	5.8	9	3	7	40.9	41.9	82.8	68.8	136.3	3.7	13.8	70
T22-94	2022-03-31	CP1	29.1	350	13	-	L2 missing	17.2	16	8.3	12.3	2.7	6.7	39.7	34.8	77.3	79.5	155.5			68.8
T22-95	2022-03-31	CP1	36.65	300	44	-	L1-R4	25.2	16.7	15.7	20.5	2.8	9.2	32.5	34.2	66.7	87.7	171.5	2.4	11.9	100.8
T22-96	2022-03-31	CP1	40.65	327	41	-	L1-L17	26.7	18.8	12.5	15.8	3	8.9	35.2	33.3	68.5	101.5	198.5	3.3	18.2	106.8
T22-97	2022-03-31	CP1	45.25	339	48	-	missing R10,L14	24.9	16.7	7.7	13	3	8.8	34.3	40.6	74.9	86.2	171.7	2.4	9.8	99.6
T22-98	2022-03-31	CP1	39.3	334	56	-	missing L17,R17,L16,L13, L5	18.8	11.9	5	12.7	5.5	8	34.8	38.2	73.1	59.3	138.8	2.1	2.5	75.2
T22-99	2022-03-31	CP1	5.65	104	8	-	-	26	20.7	13	28.3	3	8.8	36.8	38.6	75.3	93	170	2.5	28.5	104
					5071

## Sheet: CP2
Trackway	Date	Site	Trackway length	Trackway Orientation	Direction	Total number of tracks	track	Parameter	Other data	d (cm)	FL	FW	PD	DD	NDI	II-III	III-IV	II-IV	PL	PS	FR	WAP	PANG	size_trackmaker
-	44784	CP2	-	30	NE	-	-	-	-
T22 – 2 – 001	44770	CP2	0.91	140	SE	2	-	-	-			12.5		1.9	2.5				41	91
T22 – 2 – 002	44770	CP2	2	139	SE	3	-	-	-		25.5	16.8	11.7	8.8	2.7	24.9	25.5	48.8	100.8	2.4		3.5		102
T22 – 2 – 003	44770	CP2	27.85	196	SSW	19	-	-	-		22.2	17.3	8.5	8.6	3	26.3	26.4	55.7	105.3	205.8	1.3			88.8
T22 – 2 – 004	44770	CP2	3.04	117	ESE	4	-	-	-		24	15.8	9.4	16	3	21.6	20.5	42.5	101.8	201.5	0.3	3		96
T22 – 2 – 005	44770	CP2	2.52	5	N	3	-	-	-		22.5	16.2	6.5	9.4	2.7	17.8	20	39.9	127.5	252		3.5	172.8	90
T22 – 2 – 006	44770	CP2	4.05	67	ENE	5	-	R3, L3 Missing	-		19.8	19.5	8	12	3	29.4	34	66.8	71	137		10.8	161	79.2
T22 – 2 – 007	44770	CP2	88.45	3	N	98	-	L17, R39, L40, R40, L41, L37 Missing	plus 4.68 m buried		22.8	18.2	0.3	0.6	3	28.3	27	56.2	90.5	182.5	1.4	22.6	152.9	91.2
T22 – 2 – 008	44770	CP2	4.289	18	NNE	51	-	M: L12, R13, L14, R14, L15, R15, L16, R16, L17, R17, L18, R18, L19	-		26.2	16.8	0.2	0.5	3	20.5	21.8	45.2	86.7	175.3	1.4	3.2	177.7
T22 – 2 – 009	44770	CP2	1.65	13	N	3	-	-	-		22.5	17.8	0.3	0.3	3	23.7	23	48.9	81.2	165.5		9	164	90
T22 – 2 – 010	44770	CP2	1.58	303	NW	3	-	-	-		22.2	16	0.1	0.3	3	21.1	20.4	48.9	73	158.5		10	169.4	88.8
T22 – 2 – 011	44770	CP2	4.95	147	SE	8	-	-	-		17.6	14.2	7.7	8.2	2.3	23.1	22.9	47.7	66.5	129.1	2	11.1	156	70.4
T22 – 2 – 012	44770	CP2	0.69	15	N	2	-	-	-		17	9.3	0.1	0.2	2	19.7	10.9	29.6	69					68
T22 – 2 – 013	44770	CP2	0.68	351	NW	2	-	-	-		17.8	13	0.2	0.3	3	22.9	21.6	43.8	68					71.2
T22 – 2 – 014	44770	CP2	3.1	5	NE	4	-	R1, R2 Missing	-			20		19.4	1					150.5
T22 – 2 – 015	44770	CP2	1.55	320	NW	3	-	-	-		16.8	14.7	4.1	12	3	26	40.6	31.9	78.8	155	0.7	2.5	162.3	67.2
T22 – 2 – 016	44770	CP2	2.9	135	SE	2	-	L1,R2 Missing	-		17	16.2	4.7	11.4	3	34.4	24.3	59.4						68
T22 – 2 – 017	44770	CP2	3.82	-	-	5	-	-	-		26.3	22	16.5	26.5	3	29.2	31.3	65.3	98.7	194.3	1.8	11.8	156.9	105.2
T22 – 2 – 018	44770	CP2	4.68	130	SE	7	-	-	-		19.8	12.2	10.6	12.9	3	18.4	17.3	37.1	80.6	157.8	1.1	6	170.7
T22 – 2 – 019	44771	CP2	4.17	302	NW	4	-	-	-		23.5	16.5	9.9	14.3	3	35.4	37.7	62	139.2	266.8	1	3.5	181.9	94
T22 – 2 – 020	44771	CP2	42.5	356	N	66	-	M: R3, L9, R13, R22, L23, R25, R26, L27, L29, R30, L31, L37, R40	-		17.7	11.8	0.3	0.3	2.3	15.1	18.9	46.9	75.2	144.5	1	2.2	169.6	70.8
T22 – 2 – 021	44771	CP2	95	10	N	99	-	-	-		21.5	16	12.1	10.5	2.7	23.1	23.4	47.5	89.2	172.7	2	20.9	151.6	86
T22 – 2 – 022	44771	CP2	11.21	135	SE	13	-	-	plus 15.25 m buried		24.8	16.2	2.2	2.6	3	21.3	20.4	39.8	86	174.8	1.3	6.6	166.2	99.2
T22 – 2 – 023	44771	CP2	4.6	150	SE	6	-	-	-		25.8	17.2	6.8	10.6	2.7	22.9	19.9	48.3	92.5	181.2	1.2	24.5	154.7	103.2
T22 – 2 – 024	44771	CP2	3.96	301	NW	6	-	-	-		26.5	19.3	8.5	8.9	3	29.1	25.8	57	81.2	156.9	0.8	11	140.3	106
T22 – 2 – 025	44771	CP2	94.59	345	N	103	-	R39, L39 Missing	plus 3.15 m Buried		43.3	26	64.5	60.5	3	23.9	25	48.1	100.8	195.5	2.3	24.5	140.3	173.2
T22 – 2 – 026	44771	CP2	3.73	227	SW	6	-	-	-		16.5	14.8	6.5	8	3	22.6	28.2	53.4	62.3	128.4		8.2	167.6	66
T22 – 2 – 027	44771	CP2	4.06	325	NW	3	-	-	-		20	14	8.3	10.8	3	19.9	22	40.5		160	1.2			80
T22 – 2 – 028	44771	CP2	3.51	301	NW	5	-	R2 Missing	-		18.2	12.3	13.3	14.5	3	16.3	14.9	31.9	75.2	140.8	1.7	14.2	153.3
T22 – 2 – 029	44771	CP2	7.44	276	W	9	-	-	-		21.8	13.8	9.4	12.2	2.7	20.6	18.7	39.5	89.7	181.5	1.9	11.2	168.2	87.2
T22 – 2 – 030	44771	CP2	5.9	90	E	7	-	-	-		23.2	18.8	10.4	13.3	3	28.1	26.4	55	85.7	170.3	1.1	9.2	168.2	92.8
T22 – 2 – 031	44771	CP2	7.35	127	SE	8	-	-	-
T22 – 2 – 032	44771	CP2	8.35	128	SE	9	R1	-	-		30	20	8.4	19.5	3	33.9	35.2	62.3	107	215	0.9			120
T22 – 2 – 033	44771	CP2	9.35	129	SE	10	L1	-	-		21.8	16.5	7.6	14.5	3	25	23.9	50.6	108.2	215	1.1	36.2	130.5	87.2
T22 – 2 – 034	44771	CP2	10.35	130	SE	11	R2	-	-		24.5	17	8.8	15.9	3	23.7	23	50.2	111	213	1.7	41	152.4	98
T22 – 2 – 035	44771	CP2	11.35	131	SE	12	L2	-	-											200
T22 – 2 – 036	44771	CP2	12.35	132	SE	13	R3	-	-		23.8	21.8	5.7	9.4	2.5	31.8	31.9	68.3	76.2	164.4	1.2	18	152.4	95.2
T22 – 2 – 037	44771	CP2	13.35	133	SE	14	L3	-	-		18.4	12.8	35	14.2	3	15.1	55.1	30.3	80.6	167.8	1.4	6.3		73.6
T22 – 2 – 038	44773	CP2	5.7	239	SW	9	R2	-	-		19	13.3	10.6	13.6	3	19.1	19.6	37.1	66.5					102
T22 – 2 – 039	44772	CP2	1.4	191	S	3	-	-	-		19.2	17	8.4	11.5	3	25.7	31.3	53.7	68	140	1.7	4	171.5	76.8
T22 – 2 – 040	44772	CP2	13.92	6	N	19	-	-	-		23.7	24.8	11.6	17.4	2.8	37	29.7	69.9	97	179.7	1.5	37.8	132.1	94.8
T22 – 2 – 041	44772	CP2	10	9	N	16	-	-	-		18.3	13	12.4	12.1	3	15.7	16.2	31.9	63.2	128.2	0.8	2.9	169.9	73.2
T22 – 2 – 042	44772	CP2	15.81	13	N	23	-	-	-		18.8	14.8	8.9	11.8	3	19.3	72.4	42.9	69	136.5	1.2	13.6	156.1	75.2
T22 – 2 – 043	44773	CP2	8.76	23	NNE	12	-	-	-		21.8	17.5	11.8	14	3	18.3	22.3	45.4	77.5	161.5	2.1	16.9	148.9	87.2
T22 – 2 – 044	44773	CP2	27.56	352	N	29	-	-	-		25.7	18.3	10.4	10.2	3	19.2	23.2	45.4	98.7	191.4	1.8	3.1	173.7	102.8
T22 – 2 – 045	44773	CP2	12.21	336	NNW	13	-	-	-		23.5	16.3	8	11.8	3	13.4	21.7	39.7	98.7	188.7	1.4	6.3	173.8	94
T22 – 2 – 046	44773	CP2	45.47	313	NW	42	-	Missing: R17 L19 R20 L21 R23 L24	-		24	18.2	6	13.6	3	22.4	25.2	50.6	95.8	196.4	1.6	5.6	168.6	96
T22 – 2 – 047	44773	CP2	43.41	323	NW	46	-	Missing: R18 R20 L21 R21 L24 R24	-		18.7	10.8	13.1	93.9	3	12.9	13	28.4	94.2	181.8	1.1	2.1	172.3	74.8
T22 – 2 – 048	44773	CP2	36	320	NW	49	-	-	-		19.7	14.2	13.8	22.5	3	21	22.5	45.5	75.9	149.3	2.9	2.7	168.8	78.8
T22 – 2 – 049	44773	CP2	52.2	325	NW	56	-	-	-		21.7	15.7	13.6	19	3	23.1	24.4	47.4	87.2	169.2	1.3	11	167.4	86.8
T22 – 2 – 050	44773	CP2	47.6	335	NNW	52	-	-	-		22	16	9.4	21.4	3	23	26.5	50.5	84.5	166.2	2	8.4	169	88
T22 – 2 – 051	44773	CP2	51.35	351	N	59	-	-	-		22	16.8	6.5	15.7	3	22.4	21.6	43.5	85.7	179.6	1.6	8.4	166.8	88
T22 – 2 – 052	44773	CP2	1.945	287	WNW	3	-	-	-		21	15	8.3	10.3	3	15.6	14.7	36.7	95.2	194.5		2	179.1	84
T22 – 2 – 053	44773	CP2	1.58	287	WNW	3	-	-	-		23.5	18.2	9.2	13.2	3.7	25	16.1	42.8	79.2	158		9.7	163.5	94
T22 – 2 – 054	44773	CP2	6.27	345	N	8	-	-	-		29	21.8	16.1	19.6	3	29	111.8	56.1	92.3	197.8	1.2	11.5	167.2	116
T22 – 2 – 055	44773	CP2	22.58	172	S	28	-	M: L1, R3	1.77m buried of total length		21.9	16.2						45.6	45.6	160.9	1.9	15.7		87.6
T22 – 2 – 056	44773	CP2	0.62	36	NE	2	-	-	-		18.8	13.5	11.2	12.6	3	36.9	36.5	57.1	62.5					75.2
T22 – 2 – 057	44773	CP2	0.89	29	NNE	2	-	-	-		24	18.5	7.9	11.7	3	47.5	46.7	76.8	89.5					96
T22 – 2 – 058	44774	CP2	3.04	14	N	4	-	-	-		26.5	24.5	25.1	20.6	2.5	49.7	56.4	91.1	104.2	201	2.2	27	167.2	106
T22 – 2 – 059	44774	CP2	1.68	25	NNE	3	-	-	-		26.8	23.5	32.2	34.4	3	31.7	30.4	65.7	84.5	168		10.7	169.2	107.2
T22 – 2 – 060	44774	CP2	2.735	7	N	3	-	Missing L2	-		19.3	14.2	10.6	10.8	3	12.4	19.8	36.8	65	145.5	0.6			77.2
T22 – 2 – 061	44774	CP2	0.91	139	SE	2	-	-	-		27.5	21.5	13.1	19.2	3	25.8	25	55.5	91.5					110
T22 – 2 – 062	44774	CP2	1.67	24	NNE	4	-	-	-		16.5	14.2	9.9	11	3	16.6	24.5	172.1	56.2	101.5	0.4	2.2	170	66
T22 – 2 – 063	44774	CP2	33.91	287	WNW	46	-	-	-		19.5	14.3	10.8	12.4	3	19.3	22	45.8	63.2	129.1	0.7	6		78
T22 – 2 – 064	44774	CP2	5.83	132	SE	9	-	Missing R1	-		14.1	9.6	6.6	13.5	3	14.7	15.7	33.9	64.7	128.5		5	163.1	56.4
T22 – 2 – 065	44774	CP2	14.41	4	N	21	-	Missing L3	-		16.3	12.7	6.8	11.5	3	15.9	19.9	39.1	67.7	141.8	1.4	9.2	160.9	65.2
T22 – 2 – 066	44774	CP2	5.85	146	SE	8	-	-	-		28	18.7	18.6	24.3	3	30.7	25.9	56.2	97	193.6	1.2	9.2	165.8	112
T22 – 2 – 067	44774	CP2	12.76	14	N	16	-	-	-		28.8	22.7						59.8	92.8	187.3	2.5	7.3		115.2
T22 – 2 – 068	44774	CP2	10	11	N	12	-	-	-		27.5	26.8	17	20.1	3	34.2	30.1	66.4	94.8	186.3	1.3	2.8	175.4	110
T22 – 2 – 069	44774	CP2	8.75	5	N	12	-	-	-		25.8	19.8	13.7	16.6	3	24.4	27.7	54.7	89.3	180.2	1.1	6.1	170.8	103.2
T22 – 2 – 070	44774	CP2	4.06	9	N	6	-	-	-		25.5	21.8	12.7	17.5	3	30.8	24.1	55.1	86	160.5	1.4	26.5	145.1	102
T22 – 2 – 071	44774	CP2	7.74	150	SE	16	-	-	-		17.3	13.5	8.7	10.7	2.7	15.1	13.2	32	50.8	117.9	0.6	16.6	144	69.2
T22 – 2 – 072	44774	CP2	3.04	170	S	4	-	-	-		25.2	23.7	4.8	16.3	3	27.9	27.7	58.1	102	199		5.8	165.1	100.8
T22 – 2 – 073	44774	CP2	13.3	177	S	23	-	Missing R2	-		16.5	11.8	8.5	12.6	3	14.5	14.2	33.9	57.5	117.4	1	9.2	158.9	66
T22 – 2 – 074	44774	CP2	3.82	56	NE	7	-	-	-		17.2	15.7	8.6	12.3	3	22.5	24.9	53.3	64.7	128.9		5.8	165.5	68.8
T22 – 2 – 075	44774	CP2	4.1	148	SE	6	-	-	-		24.8	26.3	9.6	16.7	3	28	32.5	60.1	89	175.8	1.5	17.5	160.7	99.2
T22 – 2 – 076	44774	CP2	1.875	98	E	3	-	-	-		16.7	12	7.7	10.6	3	14.2	15.2	33.9	93	187.5		15	169.4	66.8
T22 – 2 – 077	44774	CP2	2.57	157	SSE	5	-	-	-		17.5	16.5	6.4	10.6	3	24.9	21.2	50.3	65	130.6		7.3	161.4	70
T22 – 2 – 078	44774	CP2	1.11	143	SE	3	-	-	-		15.7	14.3	8.8	18	3	21	19.2	42.6	56.5	111	2.1	11.3	155.9	62.8
T22 – 2 – 079	44774	CP2	2.64	156	SSE	5	-	-	-		18	13.7	9.8	13.9	3	16.2	19.7	41.8	65	130.5		10.7	159.5	72
T22 – 2 – 080	44774	CP2	6.15	10	N	9	-	Missing L2	-		20	16.3	7.9	9.3	3	22.9	29.1	54.6	68.3	137.5	0.8	5.4	176.6	80
T22 – 2 – 081	44774	CP2	5.84	8	N	7	-	-	-		19	15.7	15.9	15.4	3	22.8	23.7	48.2	85	165.3	1.6	7.4	164.6	76
T22 – 2 – 082	44774	CP2	11.94	292	WNW	17	-	-	-		17.7	14.3	13.1	14.2	3	24.8	21.1	45.1	85.8	161.1	1.2	24.4	153.4	70.8
T22 – 2 – 083	44774	CP2	4.39	122	SE	8	-	-	-		15	11	9.3	18	3	17.5	15.9	33.7	74.5	147.4	1.4	12.4	159.6	60
T22 – 2 – 084	44774	CP2	27.74	116	ESE	26	-	-	-		22.3	19	17.6	19.1	3	36.8	30.2	59.6	93.5	180.8	1.1	16.5	158.9	89.2
T22 – 2 – 085	44774	CP2	43.4	147	SE	24	-	-	14.8 m buried of total length		20.5	14.8	11.7	21.3	3	24.9	21.6	48.1	88.5	177.8	1.7	6	165.1	82
T22 – 2 – 086	44774	CP2	1.105	175	S	3	-	(Claw marks)	-		9.5		20.2						51.4	101.5				38
T22 – 2 – 087	44774	CP2	1.05	145	SE	2	-	-	-			19.5		13.7	2.5	22.2	18.5	54.1	105.5
T22 – 2 – 088	44774	CP2	0.6	218	SW	2	-	-	-			20.5		18.8	2	23.3	26.5	48.3	60
T22 – 2 – 089	44774	CP2	6.13	12	N	9	-	-	-		23.2	17.9						49.8	88.2	180.3	1.7	8		92.8
T22 – 2 – 090	44774	CP2	-	37	NE	1	-	-	-		26.5	24.5	6.8	15.4	3	34.8	39	70.5						106
T22 – 2 – 091	44774	CP2	-	216	SW	1	-	-	-		24.5	22.5	7.1	8.7	3	27.9	30	60.3						98
T22 – 2 – 092	44774	CP2	-	213	SW	1	-	-	-		25.5	25	10	21.2	3	32.7	38.1	69.3						102
T22 – 2 – 093	44775	CP2	42.7	115	ESE	41	-	-	8.55m buried of total length		26.5	19	11	16.8	3	20.4	23.8	46.6	92.8	186.2	1.5	11.1	167.8	106
T22 – 2 – 094	44775	CP2	23.6	94	E	19	-	-	6.85m buried of total length		23	20.5	8.7	12.2	2.5	27.6	28	56.5	88.8	183.1	2.3	8	166.1	92
T22 – 2 – 095	44775	CP2	42.33	313	NW	41	-	-	9.35m buried of total length		23.8	17.2	9.5	19.2	3	19.2	14.1	37.5	89.8	187	0.9	2.9	179.4	95.2
T22 – 2 – 096	44775	CP2	36.9	133	SE	40	-	-	-		30.7	18.8	11.5	13	3	25.6	16.9	42.3	109.2	219.1	1.6	10.8	170.3	122.8
T22 – 2 – 097	44775	CP2	50.55	348	NW	52	-	Missing: R27- L27- R26	14.4 m buried of total length		14.5	9.7	7.1	9.9	3	7.6	6	15.9	74.8	148.8	1.2	3.6	177	58
T22 – 2 – 098	44775	CP2	18.5	164	SSE	23	-	Missing L2	-		26	16.4	10.5	16.7	3	20.5	20.1	41.8	94.5	170.2	2.8	20.9	158.2
T22 – 2 – 099	44775	CP2	70.63	146	SE	70	-	Missing L7 L8 R9	-		30.3	20.8	14.9	14.8	2.5	22.4	20.7	43.9	104	225	2.2	10	170.4	121.2
T22 – 2 – 100	44775	CP2	5.56	160	SSE	10	-	-	-		18	10.8	13.6	8.4	3	18.3	20.6	36.7	59.8	121.3	1.7	0.9	175.7	72
T22 – 2 – 101	44775	CP2	2.12	144	SE	3	-	-	-		27.2	19.5	18.1	17.2	3	27	24.7	52.7	101.8	211.5	1.5	13.5	167.9	108.8
T22 – 2 – 102	44775	CP2	1.5	136	SE	3	-	-	-		16.3	11.5	6.9	13.9	2.7	15.8	19	35.4	79.2	149.5		5.5	172.1	65.2
T22 – 2 – 103	44775	CP2	2.03	114	ESE	3	-	-	-		26.3	17	11.3	17.4	3	27.6	25.5	49.5	106.2	202.7		35.9	151.4	105.2
T22 – 2 – 104	44775	CP2	2.02	148	SE	3	-	-	-		21.6	19.7	8.9	8.4	3	26.7	22.7	49.8	106.8	205.9	1.8	2.7	181.6
T22 – 2 – 105	44777	CP2	1.63	224	SW	3	-	-	-		20.5	21.6			3			53	82.8	163		16.3		82
T22 – 2 – 106	44777	CP2	10.63	346	N	16	-	Missing R1-L2-R3	-		21.2	14.1			3			41.2	76.4	140.8	1.9	14.2		84.8
T22 – 2 – 107	44777	CP2	2.715	352	N	5	-	-	-		11	12.6			2.3			27.5	68.3	135.7		9.9		44
T22 – 2 – 108	44777	CP2	10.24	45	NE	9	-	Missing: R1, R3, R5	-		18.3	18.9			3			52.9	84.7	167.6	1.6	5.8		73.2
T22 – 2 – 109	44777	CP2	6.7	31	NE	9	-	R1 overtrack	-		12.8	19.5			3			60.9	85.4	166.6	2.4	7.2		51.2
T22 – 2 – 110	44777	CP2	0.892	168	S	2	-	-	-		24.3	15.8			3			41.5	89.2					97.2
T22 – 2 – 111	44777	CP2	3.85	330	NNW	5	-	-	-		16.7	12.3			2.8	25.1		30.9	76.4	154	1.7	9.9		66.8
T22 – 2 – 112	44777	CP2	10.15	354	NW	13	-	Missing L3 , L5	-		18.1	14.2			3			35	80.5	155.7	1.7	3.1		72.4
T22 – 2 – 113	44777	CP2	11.71	352	N	18	-	-	-
T22 – 2 – 114	44777	CP2	15.08	177	S	16	-	Missing L4, L7 R7	-		24.2	19.4			3			54.1	92	174.7		8.8		96.8
T22 – 2 – 115	44777	CP2	4.52	156	SSE	8	-	-	-
T22 – 2 – 116	44777	CP2	41.12	197	SSW	54	-	-	-
T22 – 2 – 117	44777	CP2	4.12	186	S	8	-	-	-
T22 – 2 – 118	44777	CP2	6.95	184	S	10	-	Missing R4, L4	-
T22 – 2 – 119	44777	CP2	1.075	221	SW	2	-	-	-		20.9	21			3			65.8	107.5					83.6
T22 – 2 – 120	44777	CP2	7.67	339	NNW	7	-	-	-										127.5	247.2		15.2
T22 – 2 – 121	44777	CP2	5.93	307	NW	8	-	Missing R3	-		21.8	14.4						41.2	77.5	148.5	1.9	8.4		87.2
T22 – 2 – 122	44777	CP2	10.11	353	N	14	-	-	-
T22 – 2 – 124	44777	CP2	44.45	39	NE	46	-	-	-
T22 – 2 – 125	44777	CP2	-	148	SE	1	-	-	-		16.2	13.4						31.2						64.8
T22 – 2 – 126	44777	CP2	-	169	S	1	-	-	-		25.5	15.5						42.3						102
T22 – 2 – 127	44777	CP2	7.44	155	SSE	12	-	L1 Overtrack	-		15.9	12.4			3			37.3	71	130.5	2	4		63.6
T22 – 2 – 128	44777	CP2	-	350	NW	1	-	-	-		20.4	11.7			3			27.8						81.6
T22 – 2 – 129	44777	CP2	-	146	SE	1	-	-	-						3			45.6						70.4
T22 – 2 – 130	44777	CP2	-	144	SE	1	-	-	-		27.5	22.2			3			50.8						110
T22 – 2 – 131	44777	CP2	-	146	SE	1	-	-	-		18.2	9.8			3			20.4						72.8
T22 – 2 – 132	44777	CP2	9.31	351	N	11	-	-	-		26.4	17.3			2.8			40.3	97.3	185.1	1.7	31.4		105.6
T22 – 2 – 133	44777	CP2	-	-	-	1	-	-	-
T22 – 2 – 134	44777	CP2	12.3	355	NW	15	-	-	-		24.9	19.8			3			51.7	85.7	172.2	1.7	2.5		99.6
T22 – 2 – 135	44777	CP2	0.8	335	NNW	2	-	-	-		15.7	9.8			3			18	80					62.8
T22 – 2 – 136	44777	CP2	3.96	27	NNE	5	-	Missing L1	-		23.6	24.5			3			67.7	77.2	157.6	2.1	7.1		94.4
T22 – 2 – 137	44777	CP2	2.652	152	SSE	4	-	-	-			16.6			3			41.4	88.5	168.8		17.8
T22 – 2 – 138	44777	CP2	-	56	NE	1	-	-	-		19.5	16.4			3			54.3						78
T22 – 2 – 139	44777	CP2	-	205	SSW	1	-	-	-			23						57.8						68
T22 – 2 – 140	44777	CP2	2.94	15	N	5	-	-	-		22.1	19.7			3			53.6	79.4	151.7	1.4	10.9		88.4
T22 – 2 – 141	44777	CP2	38.82	337	NNW	36	-	Missing R12, L18	-		28.3	18.8			3			31.6	93.6	187.3	1.9	17.9		113.2
T22 – 2 – 142	44778	CP2	7.66	12	N	11	-	-	-		21	16			3			40.3	78.4	147.6	1	12.9		84
T22 – 2 – 143	44777	CP2	28.25	203	SSW	31	-	Missing R2 R7 L8 R8 L10 L18	-		24.8	18			3			35.1	91.8	185.2	1.4	10.2		99.2
T22 – 2 – 144	44777	CP2	13.19	213	SW	17	-	-	-		27.3	21.5			3			51.7	83	158.7	1.8	20.4		109.2
T22 – 2 – 145	44777	CP2	33.5	265	W	57	-	Missing: L29	-		19	16			3			54.5	75.7	138.3	0.6	20.4		76
T22 – 2 – 146	44778	CP2	9.19	181	S	9	-	Missing R1 L2 R2	-		18.4	20.5			3			66.1	89.8	179.9	1.1	4.9		73.6
T22 – 2 – 147	44777	CP2	23.95	75	ENE	36	-	-	-		17.3	17.3			3			35.2	70.3	142.1	1.5	8.4		69.2
T22 – 2 – 148	44778	CP2	50.7	13	N	38	-	Missing L4 R17	6.3m buried		27	25.4						68.2	92.1	182.3	2.2	14.7		108
T22 – 2 – 149	44777	CP2	11.64	142	SE	10	-	-	-		26.3	23.5			2.7			46.3	132.5	256.1	2.7	9.8		71.2
T22 – 2 – 150	44778	CP2	8.03	172	S	9	-	-	-		18.5	17.6			3			59.8	73.2	146.6	2	7.2		74
T22 – 2 – 151	44777	CP2	22.92	107	ESE	25	-	-	-		24.5	21.2			3			37.7	93.7	180.8	1.9	13.5		98
T22 – 2 – 152	44778	CP2	2.72	339	NW	4	-	Missing R2 R3	-
T22 – 2 – 153	44777	CP2	24.74	233	SW	41	-	Missing L13 L19 R20	-		17.5	17.2			3			31.5	54.3	113.7	1.8	13.7		70
T22 – 2 – 154	44778	CP2	-	158	SSE	1	-	-	-		18.8													75.2
T22 – 2 – 155	44778	CP2	-	322	NW	1	-	-	-		17.3													69.2
T22 – 2 – 156	44777	CP2	22	293	WNW	23	-	-	-		21.3	15.7						39.9	176.3	155.9	1.3	2.9		85.2
T22 – 2 – 157	44778	CP2	39.1	10	N	39	-	Missing L14 R17	-		26.7	20.7						54.2	95.3	163.1	1.5	1.6		106.8
T22 – 2 – 158	44777	CP2	24.2	243	WSW	34	-	Missing R6 R13	-		21.5	79			3			69.5	77.7	158.2				86
T22 – 2 – 159	44778	CP2	13.03	160	SSE	18	-	Missing L9 L10	-		19.1	17						44.6	68.5	144.3	5.4	2.8
T22 – 2 – 160	44777	CP2	15.42	327	NW	18	-	-	-		21.8	13.5						38.4	80	157	3.2	18.8		87.2
T22 – 2 – 161	44777	CP2	37.77	222	SW	50	-	Missing L10 R21 L25	-		22.5	20.3			3			68.8	73.5	150.7	4.3	3.1		90
T22 – 2 – 162	44777	CP2	34.93	257	W	46	-	Missing L2 R2 L3 R14 L20	-		22.2	17.8			3			62.1	86	152.5	1.9	17.6		88.8
T22 – 2 – 163	44777	CP2	1.575	25	NNE	2	-	-	-		20	15.5			2.5			42.9		157.5	2.8			80
T22 – 2 – 164	44777	CP2	4.81	203	SSW	7	-	Missing L3	-			23.2			3			83.2	82.2	160.2	9.2	13.3
T22 – 2 – 165	44777	CP2	28.63	180	S	36	-	-	-		22.4	18			3			53.1	101	198.3		13.5		89.6
T22 – 2 – 166	44777	CP2	1.355	163	SSE	3	-	-	-		15	11.2			3			31						60
T22 – 2 – 167	44777	CP2	10.59	211	SW	14	-	Missing L1 L5	-
T22 – 2 – 168	44777	CP2	32.4	188	S	52	-	Missing x2	-
T22 – 2 – 169	44777	CP2	26.18	169	S	36	-	Missing L11 R11 L15	-															67.2
T22 – 2 – 170	44778	CP2	39.9	8	N	55	-	Missing L9 L12 L14 R14	-
T22 – 2 – 171	44778	CP2	20.67	129	SE	29	-	Missing R7 R9	-
T22 – 2 – 172	44778	CP2	41.87	25	NNE	52	-	Missing x4	-
T22 – 2 – 173	44778	CP2	6.26	80	E	8	-	-	-
T22 – 2 – 174	44778	CP2	8.62	274	W	14	-	-	-
T22 – 2 – 175	44778	CP2	52.2	1	N	66	-	Missing L10 R14	-
T22 – 2 – 176	44778	CP2	39.61	170	S	43	-	Missing x8	-
T22 – 2 – 177	44778	CP2	3.84	156	SSE	6	-	-	-
T22 – 2 – 178	44778	CP2	30.94	174	S	30	-	Missing L4 R4 L9 R15	-
T22 – 2 – 179	44778	CP2	18.62	176	S	21	-	-	-															68
T22 – 2 – 180	44778	CP2	50.45	350	NW	61	-	Missing R4	-
T22 – 2 – 181	44778	CP2	33.05	40	NE	45	-	Missing L7 R14	-
T22 – 2 – 182	44778	CP2	25.79	14	N	26	-	-	-
T22 – 2 – 183	44784	CP2	22.71	15	N	25	-	Missing x1	-
T22 – 2 – 184	44784	CP2	55.22	220	SW	30	-	-	-		35.5	22							117					142
T22 – 2 – 185	44778	CP2	1.18	23	NNE	3	-	-	-
T22 – 2 – 186	44778	CP2	59.21	146	SE	71	-	-	-
T22 – 2 – 187	44784	CP2	18.63	35	NE	30	-	M: R8 L10 R10 R11	-
T22 – 2 – 188	44778	CP2	16.88	315	NW	24	-	M: R13, L12	-
T22 – 2 – 189	44778	CP2	1.37	355	N	3	-	-	-															105.2
T22 – 2 – 190	44778	CP2	23.22	297	WNW	33	-	-	-
T22 – 2 – 191	44780	CP2	4.41	134	SE	6	-	-	-
T22 – 2 – 192	44780	CP2	2.1	293	WNW	4	-	-	-
T22 – 2 – 193	44780	CP2	0.96	258	W	2	-	-	-
T22 – 2 – 194	44780	CP2	1.08	265	W	3	-	-	-
T22 – 2 – 195	44780	CP2	47.19	265	W	57	-	M: L29	-
T22 – 2 – 196	44780	CP2	14.15	32	NW	17	-	M: R2, L3, L8, R8, R9, L10	-
T22 – 2 – 197	44780	CP2	6.05	353	N	8	-	-	-
T22 – 2 – 198	44780	CP2	13.63	146	SE	13	-	-	-
T22 – 2 – 199	44780	CP2	0.55	156	SSE	2	-	-	-
T22 – 2 – 200	44780	CP2	1.22	307	NW	3	-	-	-															94
T22 – 2 – 201	44780	CP2	15.73	238	SW	17	-	M: R9, L19, R15, R17	-															70.8
T22 – 2 – 202	44780	CP2	11.04	78	E	15	-	-	-															86
T22 – 2 – 203	44780	CP2	4.33	322	NW	6	-	M: R1	-															99.2
T22 – 2 – 204	44780	CP2	13.55	2	N	16	-	M: R13, L14	-															103.2
T22 – 2 – 205	44780	CP2	20.15	9	N	15	-	-	-		27	17							83					106
T22 – 2 – 206	44780	CP2	0.75	354	N	2	-	-	-		23	18												173.2
T22 – 2 – 207	44780	CP2	13.11	290	WNW	30	-	M: L15, R16, R28	-															66
T22 – 2 – 208	44780	CP2	9.68	228	SW	16	-	M: L14	-		26.5	17.5												80
T22 – 2 – 209	44780	CP2	1.9	310	NW	4	-	-	-		19.5	12												94
T22 – 2 – 210	44780	CP2	50	168	S	69	-	M: L55	-
T22 – 2 – 211	44780	CP2	2.35	147	SE	4	-	-	-
T22 – 2 – 212	44780	CP2	15.74	203	SSW	21	-	-	-
T22 – 2 – 213	44780	CP2	10.94	182	S	15	-	-	-
T22 – 2 – 214	44780	CP2	7.4	99	E	12	-	L8 Overtrack	-
T22 – 2 – 215	44780	CP2	8.61	155	SSE	12	-	M: L4, R7, L12	-
T22 – 2 – 216	44780	CP2	5.71	315	NW	7	-	M:L6	-
T22 – 2 – 217	44780	CP2	2.42	145	SE	5	-	-	-
T22 – 2 – 218	44780	CP2	-	275	W	1	-	-	-
T22 – 2 – 219	44780	CP2	2.09	178	S	8	-	-	-															70.8
T22 – 2 – 220	44780	CP2	4.73	304	NW	6	-	M: R6	-
T22 – 2 – 221	44780	CP2	-	192	S	1	-	-	-		25													100
T22 – 2 – 222	44780	CP2	48.76	22	NNE	67	-	-	-
T22 – 2 – 223	44780	CP2	9.99	12	N	11	-	M: R10	-
T22 – 2 – 224	44780	CP2	5.62	130	SE	7	-	-	-
T22 – 2 – 225	44780	CP2	3.85	109	ESE	6	-	-	-
T22 – 2 – 226	44780	CP2	0.6	121	SE	2	-	-	-
T22 – 2 – 227	44780	CP2	9.8	168	S	12	-	-	-
T22 – 2 – 228	44780	CP2	-	2	N	1	-	-	-		20													80
T22 – 2 – 229	44780	CP2	37.24	22	N	43	-	-	-															86
T22 – 2 – 230	44780	CP2	9.22	190	S	15	-	M: R5, R7	-
T22 – 2 – 231	44780	CP2	3.1	211	SW	6	-	-	-
T22 – 2 – 232	44780	CP2	46.16	170	S	48	-	-	-
T22 – 2 – 233	44780	CP2	24.61	160	SSE	27	-	-	-
T22 – 2 – 234	44780	CP2	48.62	175	S	37	-	M:R21	-
T22 – 2 – 235	44780	CP2	0.74	180	S	2	-	-	-
T22 – 2 – 236	44780	CP2	9.34	195	S	13	-	-	-
T22 – 2 – 237	44780	CP2	-	163	SSE	1	-	-	-		25													100
T22 – 2 – 238	44780	CP2	-	107	ESE	1	-	-	-		18													72
T22 – 2 – 239	44780	CP2	2.75	152	SSE	4	-	-	-															99.2
T22 – 2 – 240	44780	CP2	1.98	142	SE	3	-	-	-
T22 – 2 – 241	44780	CP2	-	146	SE	1	-	-	-		24													96
T22 – 2 – 242	44780	CP2	-	245	WSW	1	-	-	-		23													92
T22 – 2 – 243	44780	CP2	3.61	0	N	4	-	M: L3	-
T22 – 2 – 244	44780	CP2	-	157	SSE	1	-	-	-						2
T22 – 2 – 245	44780	CP2	-	110	ESE	1	-	-	-			24
T22 – 2 – 246	44780	CP2	5.46	343	NNW	6	-	M:R3	-
T22 – 2 – 247	44780	CP2	5.64	338	NNW	7	-	-	-
T22 – 2 – 248	44780	CP2	5.55	282	W	4	-	M: R2, L3, R3, L4, R5	-
T22 – 2 – 249	44780	CP2	8.78	15	N	10	-	-	-															103.2
T22 – 2 – 250	44780	CP2	-	332	NNW	1	-	-	-						2
T22 – 2 – 251	44780	CP2	2.53	242	WSW	3	-	-	-
T22 – 2 – 252	44780	CP2	-	285	WSW	1	-	-	-		17	13												68
T22 – 2 – 253	44780	CP2	1.27	170	S	3	-	-	-
T22 – 2 – 254	44780	CP2	0.92	160	SSE	2	-	-	-
T22 – 2 – 255	44780	CP2	7.8	0	N	11	-	M:L2	-
T22 – 2 – 256	44780	CP2	9.11	352	N	12	-	M:L2	-
T22 – 2 – 257	44780	CP2	3.33	161	SSE	5	-	-	-
T22 – 2 – 258	44780	CP2	-	-	-	6	-	-	-
T22 – 2 – 259	44780	CP2	8.68	57	NE	14	-	-	-															106
T22 – 2 – 260	44780	CP2	20.68	90	E	15	-	-	-
T22 – 2 – 261	44780	CP2	11	160	SSE	12	-	-	-
T22 – 2 – 262	44780	CP2	0.78	263	W	2	-	-	-
T22 – 2 – 263	44780	CP2	5.1	302	NW	5	-	M: R2, L3, R4	-
T22 – 2 – 264	44780	CP2	4.6	211	SW	7	-	-	-
T22 – 2 – 265	44780	CP2	-	316	NW	1	-	-	-			13
T22 – 2 – 266	44780	CP2	-	330	NW	1	-	-	-			13
T22 – 2 – 267	44780	CP2	-	338	NNW	1	-	-	-		28													112
T22 – 2 – 268	44780	CP2	-	126	SE	1	-	-	-
T22 – 2 – 269	44780	CP2	0.74	295	WNW	2	-	-	-															173.2
T22 – 2 – 270	44780	CP2	1.08	292	WNW	-	-	-	-
T22 – 2 – 271	44780	CP2	13.8	170	S	20	-	M: L18	-
T22 – 2 – 272	44780	CP2	32.35	160	SSE	51	-	M: L2, R5, L6, R7, R9, L12, R13, L14, R15, R47, L48, R49, R51, L56	-
T22 – 2 – 273	44780	CP2	-	330	NW	1	-	-	-			13
T22 – 2 – 274	44780	CP2	-	-	-	-	-	-	-
T22 – 2 – 275	44780	CP2	0.88	3	N	2	-	-	-
T22 – 2 – 276	44780	CP2	3.19	320	NW	3	-	M: R3, L4	-
T22 – 2 – 277	44780	CP2	1.63	327	NW	3	-	-	-
T22 – 2 – 278	44780	CP2	30.82	180	S	33	-	M: R2, L4, R5, R7, R9, R13, R19, R29	-
T22 – 2 – 279	44780	CP2	0.76	329	NW	2	-	-	-															66
T22 – 2 – 280	44780	CP2	5.44	274	W	8	-	M: L7	-
T22 – 2 – 281	44780	CP2	-	154	SSE	1	-	-	-		19													76
T22 – 2 – 282	44780	CP2	5.05	2	N	7	-	M:R2	-
T22 – 2 – 283	44780	CP2	-	158	SSE	1	-	-	-
T22 – 2 – 284	44780	CP2	-	143	SE	1	-	-	-		20.9													83.6
T22 – 2 – 285	44780	CP2	1.79	327	NW	3	-	-	-
T22 – 2 – 286	44780	CP2	7	160	SSE	12	-	-	-
T22 – 2 – 287	44780	CP2	-	328	NW	1	-	-	-		28	19.5												112
T22 – 2 – 288	44784	CP2	-	70	ENE	16	-	-	-
T22 – 2 – 289	44780	CP2	4.78	193	S	7	-	M: L7, R8	-															80
T22 – 2 – 290	44780	CP2	-	253	ENE	1	-	-	-
T22 – 2 – 291	44780	CP2	-	337	NNW	1	-	-	-
T22 – 2 – 292	44780	CP2	-	321	NW	1	-	-	-
T22 – 2 – 293	44780	CP2	0.75	42	NE	2	-	-	-
T22 – 2 – 294	44780	CP2	3.65	55	NE	7	-	-	-
T22 – 2 – 295	44780	CP2	20.8	240	SW	29	-	-	-
T22 – 2 – 296	44780	CP2	-	321	NW	1	-	-	-		23													92
T22 – 2 – 297	44780	CP2	-	265	W	1	-	-	-		18													72
T22 – 2 – 298	44781	CP2	5.54	130	SE	7	-	-	-
T22 – 2 – 299	44781	CP2	5.39	80	E	7	-	-	-	2.1									93.7	176.2		29.6
T22 – 2 – 300	44781	CP2	18.25	145	SE	22	-	M: R3	-	2.5									91.7	172		22.3		87.2
T22 – 2 – 301	44781	CP2	1.78	185	S	4	-	-	-															92.8
T22 – 2 – 302	44781	CP2	2.3	345	N	4	-	-	-
T22 – 2 – 303	44781	CP2	-	318	NW	1	-	-	-															120
T22 – 2 – 304	44781	CP2	-	237	SW	1	-	-	-															87.2
T22 – 2 – 305	44781	CP2	-	154	SSE	1	-	-	-															98
T22 – 2 – 306	44781	CP2	1.54	35	NE	3	-	-	-
T22 – 2 – 307	44781	CP2	20.14	175	S	16	-	M(x2)	-															#REF!
T22 – 2 – 308	44781	CP2	1.6	145	SE	3	-	-	-															#REF!
T22 – 2 – 309	44781	CP2	4.05	140	SE	3	L1	M(x6)	-	1.6									187.5	372		27		#REF!
T22 – 2 – 310	44781	CP2	19.6	322	NW	24	-	-	-
T22 – 2 – 311	44781	CP2	-	200	SSW	1	-	-	-		20	8.5												80
T22 – 2 – 312	44781	CP2	6.8	175	S	10	-	-	-
T22 – 2 – 313	44781	CP2	15.66	148	SE	18	-	-	-
T22 – 2 – 314	44781	CP2	-	335	NNW	1	-	-	-
T22 – 2 – 315	44781	CP2	-	134	SE	1	-	-	-
T22 – 2 – 316	44781	CP2	1.02	335	NNW	2	-	-	-
T22 – 2 – 317	44781	CP2	4.63	161	SSE	6	-	-	-
T22 – 2 – 318	44781	CP2	0.99	290	WNW	2	-	-	-		23	18												92
T22 – 2 – 319	44781	CP2	17.33	12	N	19	-	M: L2, R6, L8	-
T22 – 2 – 320	44781	CP2	-	117	ESE	1	-	-	-
T22 – 2 – 321	44781	CP2	-	0	N	1	-	-	-		23													92
T22 – 2 – 322	44781	CP2	-	169	S	1	-	-	-	2.6	31	17												124
T22 – 2 – 323	44781	CP2	-	355	N	1	-	-	-		21	18												84
T22 – 2 – 324	44781	CP2	-	172	ESE	1	-	-	-		25	15												100
T22 – 2 – 325	-	CP2	-	-	-	-	-	-	-
T22 – 2 – 326	-	CP2	-	-	-	-	-	-	-
T22 – 2 – 327	44782	CP2	0.97	320	NW	2	-	-	-		26	16												104
T22 – 2 – 328	44782	CP2	13.69	305	NW	13	-	M: R7	-		30	20												120
T22 – 2 – 329	44782	CP2	0.66	200	SSW	2	-	-	-			13.5
T22 – 2 – 330	44782	CP2	7.07	330	NW	6	-	M: L1, R2, L2	-		21.7	16.7							105					86.8
T22 – 2 – 331	44782	CP2	-	-	-	1	-	-	-
T22 – 2 – 332	44782	CP2	20.42	145	SE	24	-	-	-		31	27.5							93					124
T22 – 2 – 333	44782	CP2	25.86	55	NE	31	-	-	-		24	27							86.5					96
T22 – 2 – 334	44782	CP2	-	337	NNW	1	-	-	-			12
T22 – 2 – 335	44782	CP2	-	355	N	1	-	-	-		22													88
T22 – 2 – 336	44782	CP2	10.45	156	SSE	9	-	-	-		35	17							150					140
T22 – 2 – 337	44782	CP2	-	-	-	-	-	-	-
T22 – 2 – 338	44782	CP2	-	177	S	1	-	-	-		28	20												112
T22 – 2 – 339	44782	CP2	-	335	NNW	1	-	-	-		19	13												76
T22 – 2 – 340	44782	CP2	-	340	NNW	1	-	-	-			11
T22 – 2 – 341	44782	CP2	2.05	340	NNW	2	-	M: L1	-
T22 – 2 – 342	44782	CP2	0.82	180	S	2	-	-	-
T22 – 2 – 343	44782	CP2	22.97	218	SW	23	-	-	-
T22 – 2 – 344	44782	CP2	1.32	200	SSW	2	-	-	-						3
T22 – 2 – 345	44782	CP2	5.64	301	NW	8	-	M: (x1)	-
T22 – 2 – 346	44782	CP2	1.54	140	SE	3	-	-	-
T22 – 2 – 347	44782	CP2	3.6	320	NW	3	-	M: L1, L2	-
T22 – 2 – 348	44782	CP2	2.68	220	SW	4	-	M: R1	-		19.5	19							173					78
T22 – 2 – 349	44782	CP2	17.53	32	NE	23	-	M: (x6)	-															87.2
T22 – 2 – 350	44782	CP2	-	290	WNW	1	-	-	-		21	15												84
T22 – 2 – 351	44782	CP2	3.35	323	NW	6	-	-	-		20	10							65					80
T22 – 2 – 352	44784	CP2	3.6	305	NW	7	-	-	-		17	11												68
T22 – 2 – 353	44784	CP2	4.03	5	N	6	-	-	-		24	24												96
T22 – 2 – 354	-	-	-	-	-	-	-	-	-
T22 – 2 – 355	44783	CP2	7.68	8	N	8	-	-	-		28	27.2												112
T22 – 2 – 356	44783	CP2	8.64	13	N	13	-	-	-		26	20							86					104
T22 – 2 – 357	44783	CP2	0.94	28	NNE	2	-	-	-		29.5	23												118
T22 – 2 – 358	44783	CP2	15.83	325	NW	20	-	M: L2-L3-L7	-		22.8	14.8												91.2
T22 – 2 – 359	44783	CP2	7.31	343	NNW	10	-	-	-															98
T22 – 2 – 360	44784	CP2	1.93	7	N	4	-	-	-		19.2	13.8												76.8
T22 – 2 – 361	44784	CP2	-	67	ENE	1	-	-	-		21	17.5			3									84
T22 – 2 – 362	44784	CP2	-	295	WNW	1	-	-	-		21													84
T22 – 2 – 363	44784	CP2	-	95	E	1	-	-	-		20.5	15			3									82
T22 – 2 – 364	44784	CP2	-	10	N	1	-	-	-		19.5	15			3									78
T22 – 2 – 365	44784	CP2	-	78	E	1	-	-	-		26	19.5			3									104
T22 – 2 – 366	44784	CP2	1.16	258	WSW	2	-	-	-
T22 – 2 – 367	44784	CP2	8.41	80	E	9	-	M: L2, R3, L4, R4	-		17.8	15.5							75					71.2
T22 – 2 – 368	44784	CP2	5.17	132	SE	3	-	M: R1, L2, R2, R3	-			19.5			3
T22 – 2 – 369	44784	CP2	6.23	7	N	8	-	-	-		22.8	17.5							74
T22 – 2 – 370	44784	CP2	3.69	192	S	4	-	-	-		24.5	17			3									98
T22 – 2 – 371	44784	CP2	-	10	N	1	-	-	-		25	21.5			3									100
T22 – 2 – 372	44784	CP2	1.6	185	S	2	-	M: L1	-		23.5	16.5			3									94
T22 – 2 – 373	44784	CP2	2.78	5	N	5	-	-	-		19.5	14.8			3				70					78
T22 – 2 – 374	44784	CP2	-	161	SSE	1	LX	-	-			13.5
T22 – 2 – 375	44784	CP2	0.69	310	NW	2	-	-	-			22			2				69
T22 – 2 – 376	44784	CP2	0.8	181	S	3	-	-	-		17.2	11.5			3									68.8
T22 – 2 – 377	44784	CP2	32.65	110	ESE	29	-	-	-		23	18			2									92
T22 – 2 – 378	-	CP2	-	-	-	-	L2	-	-
T22 – 2 – 379	44784	CP2	-	255	W	1	LX	-	-															95.2
T22 – 2 – 380	44784	CP2	0.71	350	N	2	-	-	-		21.8	21			3				71					87.2
T22 – 2 – 381	44784	CP2	-	348	N	1	LX	-	-		14	13	20.9	14	3									56
T22 – 2 – 382	44784	CP2	2.3	330	NW	4	-	-	-		21	19			2.3									84
T22 – 2 – 383	44784	CP2	1.55	352	N	3	-	-	-			19			2				80
T22 – 2 – 384	44784	CP2	-	343	NNW	1	LX	-	-		12.5	13.5			3									50
T22 – 2 – 385	44784	CP2	-	332	NNW	1	LX	-	-		19	12			3									76
T22 – 2 – 386	44784	CP2	-	320	NW	1	LX	-	-		22.5	16			3									90
T22 – 2 – 387	44784	CP2	3.07	355	N	5	-	M: L2, R2	-
T22 – 2 – 388	44784	CP2	-	166	S	1	LX	-	-		20.5	12.5			3									82
T22 – 2 – 389	44784	CP2	-	335	NNW	1	LX	-	S7		12.5	9.5			3									73.6
T22 – 2 – 390	44784	CP2	2.1	31	NE	4	-	-	-		16.5	11			3				66					66
T22 – 2 – 391	44784	CP2	1.2	334	NNW	2	-	-	-		22.8	12.5			3				130					91.2
T22 – 2 – 392	44784	CP2	27.36	235	SW	25	-	M: R3, L4, L6, L10, L11	-			20.2			3				130
T22 – 2 – 393	44784	CP2	-	161	SSE	1	LX	-	-			13.5			3
T22 – 2 – 394	44784	CP2	0.75	340	NNW	2	-	-	-			16.5			2				75
T22 – 2 – 395	44784	CP2	5	150	SE	6	-	M: R1	-	1.5									93.5	174.2		32.3
T22 – 2 – 396	44784	CP2	1.9	130	SE	2	-	-	-	1.7									190
T22 – 2 – 397	44784	CP2	18.5	-	-	25	-	-	-	2.5									87.7	160.1		33.2
T22 – 2 – 398	-	CP2	70.38	168	S	84	-	-	-		24.8	18.2			3				86					99.2
T22 – 2 – 399	-	CP2	4.92	210	SW	84	-	-	-															102
T22 – 2 – 400	-	CP2	-	185	S	1	LX	-	-															76.8
T22 – 2 – 401	-	CP2	4.05	350	N	6	-	M: L1, L2, L3	-		17	9												94.8
T22 – 2 – 402	-	CP2	1.56	238	NNW	2	-	-	-			16.5			2.5				150					73.2
T22 – 2 – 403	-	CP2	0.88	280	W	2	-	-	-		20.5	17.5							88					75.2
T22 – 2 – 404	-	CP2	1.95	222	NNW	3	-	-	-															87.2
T22 – 2 – 405	-	CP2	1.27	339	NW	4	-	-	-		12.5	9							31					102.8
T22 – 2 – 406	-	CP2	30.7	162	SSE	24	-	M: R2, L2, L5, L6, L11, L13, R14, L15, R17, L17, R18, L18	5m buried		19	18.5												94
T22 – 2 – 407	-	CP2	-	170	S	1	LX	-	-		26	22												96
T22 – 2 – 408	-	CP2	-	204	SSW	1	LX	-	-		19.5	16.5												74.8
T22 – 2 – 409	-	CP2	-	10	N	1	LX	-	-		20	15												76.8
T22 – 2 – 410	-	CP2	0.8	8	N	2	-	-	-			13							80
T22 – 2 – 411	-	CP2	2.7	330	NW	5	-	-	-	1.3									69.9	143.2		16.8
T22 – 2 – 412	-	CP2	-	191	S	1	LX	-	-		23	17												92
T22 – 2 – 413	-	CP2	4.41	3	N	8	-	-	-		21.8	16			3				65.5					87.2
T22 – 2 – 414	-	CP2	37.74	3	N	55	-	M: L3, R14, R18, R27, L29	-		18.2	62.5			3				62.5					72.8
T22 – 2 – 415	-	CP2	14.94	35	NE	4	-	-	-		16.5	14.5							67.5					66
T22 – 2 – 416	-	CP2	3.87	146	SE	4	-	-	-		24.5	24												98
T22 – 2 – 417	-	CP2	17.65	15	N	28	-	-	-		21	14							73.5					84
T22 – 2 – 418	-	CP2	-	330	NW	1	LX	-	-						2
T22 – 2 – 419	-	CP2	3.5	330	NW	4	-	M: L2, R2	-						2									94.8
T22 – 2 – 420	-	CP2	4.72	150	SE	7	-	-	-		16.5	16			3									66
T22 – 2 – 421	-	CP2	-	10	N	40	-	M: L6, R6,L8, L13, L16, L19,	-		18.2	14.5							82.5					72.8
T22 – 2 – 422	-	CP2	1.85	358	N	3	-	-	-						2.5				87
T22 – 2 – 423	-	CP2	5.2	285	W	5	-	M: L1	-
T22 – 2 – 424	-	CP2	2.4	327	NW	4	-	M: L1	-		18.8	13.5			3									75.2
T22 – 2 – 425	-	CP2	-	65	N	1	LX	-	-		6	3												24
T22 – 2 – 426	-	CP2	17.88	130	SE	19	-	M: L4, L7, R8, R11, L11	-		19.5	12			1				76.5					78
T22 – 2 – 427	-	CP2	12.51	198	SSW	9	-	M:L2	-
T22 – 2 – 428	-	CP2	45.11	350	N	47	-	-	-		27.5	19.2							100					110
T22 – 2 – 429	-	CP2	18.5	308	NW	1	LX	-	-		18.5	12.5												73.2
T22 – 2 – 430	-	CP2	-	345	NW	1	LX	-	-			21
T22 – 2 – 431	-	CP2	0.273	320	NW	2	-	-	-		5.5	4							27.3					22
T22 – 2 – 432	-	CP2	-	-	-	1	LX	-	-
T22 – 2 – 433	-	CP2	2.4	140	SE	3	-	-	-	2.3									121	240		3
T22 – 2 – 434	-	CP2	0.71	65	ENE	2	-	-	-						2				71.5
T22 – 2 – 435	-	CP2	1.14	164	SSE	2	-	-	-		20.5	14.5							114					82
T22 – 2 – 436	-	CP2	7.17	150	SE	6	-	-	-	2.3									121.2	236.4		13.8
T22 – 2 – 437	-	CP2	1.91	162	SSE	3	-	-	-	3.8									98	191		19
T22 – 2 – 438	-	CP2	8.22	148	SE	9	-	M: R2	-		24	34.5							92					96
T22 – 2 – 439	-	CP2	0.94	171	S	2	-	-	-		25	20							94					75.2
T22 – 2 – 440	-	CP2	-	30	NE	1	LX	-	-
T22 – 2 – 441	-	CP2	-	4	N	1	LX	-	-
T22 – 2 – 442	-	CP2	-	337	NNW	1	LX	-	-
T22 – 2 – 443	-	CP2	-	0	N	1	LX	-	-
T22 – 2 – 444	-	CP2	-	145	SE	1	LX	-	-
T22 – 2 – 445	-	CP2	-	128	SE	1	LX	-	-
T22 – 2 – 446	-	CP2	86.31	18	NNE	88	-	M: R8, L11, L12	continue in CP3	27.2	22								82.3					88
T22 – 2 – 447	-	CP2	9.75	152	SSE	10	-	-	-	28.8	19								98					76
T22 – 2 – 448	-	CP2	-	-	-	1	LX	-	-
T22 – 2 – 449	-	CP2	-	-	-	1	LX	-	-															87.2
T22 – 2 – 450	-	CP2	-	-	-	1	LX	-	-
T22 – 2 – 451	-	CP2	-	-	-	1	LX	-	-
T22 – 2 – 452	-	CP2	-	-	-	1	LX	-	-
T22 – 2 – 453	-	CP2	-	-	-	1	LX	-	-
T22 – 2 – 454	-	CP2	-	-	-	1	LX	-	-
T22 – 2 – 455	-	CP2	7.37	40	NE	9	-	-	-		26.2	24.2							88					104.8
T22 – 2 – 456	-	CP2	0.69	174	S	2	-	-	-		26.5	22							69					106
T22 – 2 – 457	-	CP2	-	7	N	1	LX	-	-
T22 – 2 – 458	-	CP2	2.36	14	N	3	-	M:R1	claw marks		7.3								78.5					29.2
T22 – 2 – 459	-	CP2	-	-	-	1	LX	-	-															102.8
T22 – 2 – 460	-	CP2	2.81	137	SE	3	-	-	-		30	20.3							139					120
T22 – 2 – 461	-	CP2	1.58	160	SSE	3	-	-	-		26	17							74					104
T22 – 2 – 462	-	CP2	4.75	296	WNW	8	-	-	-		16	15.2			2.3				70.5					64
T22 – 2 – 463	44784	CP2	10	63	ENE	14	-	-	-															0
T22 – 2 – 464	44784	CP2	1.32	303	NW	3	-	-	-		21	13							60					84
T22 – 2 – 465	44784	CP2	2.96	167	S	7	-	-	-		18	12.5							19					72
T22 – 2 – 466	44784	CP2	1.4	135	SE	3	-	-	-
T22 – 2 – 467	44784	CP2	-	125	SE	1	LX	-	-
T22 – 2 – 468	44784	CP2	-	340	NW	1	LX	-	-		22
T22 – 2 – 469	44784	CP2	1.6	125	SE	2	-	-	-			21			2.5				160					94
T22 – 2 – 470	44784	CP2	-	-	-	-	-	-	-
T22 – 2 – 471	44784	CP2	-	40	NE	1	LX	-	-		11													44
T22 – 2 – 472	44784	CP2	11.69	155	SSE	13	-	M: L5	-	3.5									93.5	183.3		22
T22 – 2 – 473	44784	CP2	-	-	-	-	-	-	-
T22 – 2 – 474	44784	CP2	11.05	280	W	10	-	M: L3, R3	-	2.3									112.1	217.8		21.5
T22 – 2 – 475	44784	CP2	1.02	120	SE	2	-	-	-	1.8									102
T22 – 2 – 476	44784	CP2	9.9	100	E	11	-	M:R1	-	1.8									106.8	217.1		16.3
T22 – 2 – 477	44784	CP2	-	-	-	-	-	-	-
T22 – 2 – 478	44784	CP2	-	-	-	1	LX	-	-
T22 – 2 – 479	44784	CP2	-	-	-	-	-	-	-															96
T22 – 2 – 480	44784	CP2	-	-	-	-	-	-	-
T22 – 2 – 481	44784	CP2	-	312	NW	1	LX	-	-
T22 – 2 – 482	44784	CP2	2.37	175	S	3	-	-	-
T22 – 2 – 483	44784	CP2	3.6	336	NNW	4	-	-	-
T22 – 2 – 484	44784	CP2	1.18	180	S	3	-	-	-
T22 – 2 – 485	44784	CP2	-	140	SE	1	LX	-	-
T22 – 2 – 486	44784	CP2	-	3	N	1	LX	-	-
T22 – 2 – 487	44784	CP2	-	153	SSE	1	LX	-	-
T22 – 2 – 488	44784	CP2	-	-	-	1	LX	-	-
T22 – 2 – 489	44784	CP2	-	215	SW	1	LX	-	-															#REF!
T22 – 2 – 490	44784	CP2	-	150	SE	1	LX	-	-
T22 – 2 – 491	44784	CP2	-	185	S	1	LX	-	-
T22 – 2 – 492	44784	CP2	-	145	SE	1	LX	-	-
T22 – 2 – 493	44784	CP2	0.62	5	N	2	-	-	-
T22 – 2 – 494	44784	CP2	-	-	-	-	-	-	-
T22 – 2 – 495	44784	CP2	-	325	NW	3	-	-	-
T22 – 2 – 496	44784	CP2	-	0	N	1	LX	-	-
T22 – 2 – 497	44784	CP2	3.22	108	ESE	4	-	-	-
T22 – 2 – 498	44784	CP2	1.93	106	ESE	4	-	-	-
T22 – 2 – 499	44784	CP2	1.97	282	W	4	-	-	-															#REF!
T22 – 2 – 500	44784	CP2	-	290	WNW	1	LX	-	-															#REF!
T22 – 2 – 501	44784	CP2	-	311	NW	1	LX	-	-															#REF!
T22 – 2 – 502	44784	CP2	0.82	160	SSE	3	-	-	-															#REF!
T22 – 2 – 503	44784	CP2	1	116	ESE	3	-	-	-															#REF!
T22 – 2 – 504	44784	CP2	1.37	103	E	3	-	-	-															#REF!
T22 – 2 – 505	44784	CP2	-	52	NE	1	LX	-	-															#REF!
T22 – 2 – 506	44784	CP2	1.61	190	S	4	-	-	-															#REF!
T22 – 2 – 507	44784	CP2	2.3	40	NE	4	-	-	-															#REF!
T22 – 2 – 508	44784	CP2	3.4	115	ESE	6	-	-	-
T22 – 2 – 509	44784	CP2	1.75	335	NNW	3	-	-	-
T22 – 2 – 510	44784	CP2	3.83	115	ESE	5	-	-	-
T22 – 2 – 511	44784	CP2	3.12	120	SE	4	-	-	-
T22 – 2 – 512	44784	CP2	2.39	145	SE	4	-	-	-
T22 – 2 – 513	44784	CP2	3.88	325	NW	6	-	-	-
T22 – 2 – 514	44784	CP2	3.44	145	SE	5	-	-	-
T22 – 2 – 515	44784	CP2	3.15	180	S	5	-	-	-
T22 – 2 – 516	44784	CP2	2.02	10	N	3	-	-	-
T22 – 2 – 517	44784	CP2	0.48	216	SW	5	-	-	-
T22 – 2 – 518	44784	CP2	1.26	245	WSW	3	-	-	-
T22 – 2 – 519	-	CP2	3.43	216	SW	5	-	-	-															88
T22 – 2 – 520	-	CP2	2.78	215	SW	4	-	-	-
T22 – 2 – 521	-	CP2	1.04	215	SW	2	-	-	-
T22 – 2 – 522	-	CP2	1.04	285	W	3	-	-	-
T22 – 2 – 523	-	CP2	-	347	N	1	LX	-	-		28.5	20												114
T22 – 2 – 524	-	CP2	-	125	SE	1	LX	-	-		28													112
T22 – 2 – 525	-	CP2	-	-	-	-	-	-	-
T22 – 2 – 526	-	CP2	8.97	320	NW	9	-	M:R2	-
T22 – 2 – 527	-	CP2	4.15	325	NW	6	-	-	-
T22 – 2 – 528	-	CP2	1.45	340	NNW	3	-	-	-
T22 – 2 – 529	-	CP2	7.53	175	S	9	-	-	-															88
T22 – 2 – 530	-	CP2	2.71	145	SE	4	-	-	padding track
T22 – 2 – 531	-	CP2	-	160	SSE	1	LX	-	-		26	22												104
T22 – 2 – 532	-	CP2	3.14	235	SW	3	-	M: L1	-
T22 – 2 – 533	-	CP2	-	270	W	1	LX	-	-		27	22												108
T22 – 2 – 534	-	CP2	-	280	W	1	LX	-	-		16	14												64
T22 – 2 – 535	-	CP2	-	290	WNW	1	LX	-	-		19	19												76
T22 – 2 – 536	-	CP2	-	0	N	1	LX	-	-		22	16												88
T22 – 2 – 537	-	CP2	8.38	315	NW	9	-	-	-
T22 – 2 – 538	-	CP2	2.85	140	SE	4	-	M:L1	-
T22 – 2 – 539	-	CP2	1.8	135	SE	3	-	-	-															84
T22 – 2 – 540	-	CP2	-	145	SE	1	LX	-	-		23	19												92
T22 – 2 – 541	-	CP2	-	167	S	1	LX	-	-		20	14												80
T22 – 2 – 542	-	CP2	2.72	30	NE	5	-	-	-
T22 – 2 – 543	-	CP2	3.08	215	SW	5	-	-	-
T22 – 2 – 544	-	CP2	0.98	10	N	2	-	-	-
T22 – 2 – 545	-	CP2	2.12	0	N	3	-	-	-
T22 – 2 – 546	-	CP2	-	315	NW	1	LX	-	-		28	22												112
T22 – 2 – 547	-	CP2	-	150	SE	1	LX	-	-		28	19												112
T22 – 2 – 548	-	CP2	-	162	SSE	1	LX	-	-		38	27												152
T22 – 2 – 549	-	CP2	-	168	S	1	LX	-	-		13													94
T22 – 2 – 550	-	CP2	-	25	NNE	1	LX	-	-		22	18												88
T22 – 2 – 551	-	CP2	5.39	135	SE	5	-	-	-
T22 – 2 – 552	-	CP2	1.64	340	NNW	3	-	-	-
T22 – 2 – 553	-	CP2	-	135	SE	1	LX	-	-		16	15												64
T22 – 2 – 554	-	CP2	-	165	SSE	1	LX	-	-		21	14												84
T22 – 2 – 555	-	CP2	-	315	NW	1	LX	-	-		28	10												112
T22 – 2 – 556	-	CP2	-	320	NW	1	LX	-	-		18	10												72
T22 – 2 – 557	-	CP2	1.26	215	SW	3	-	-	-
T22 – 2 – 558	-	CP2	0.92	315	NW	2	-	-	-
T22 – 2 – 559	-	CP2	-	0	N	1	LX	-	-		17	10												116
T22 – 2 – 560	-	CP2	0.95	190	S	2	-	-	-
T22 – 2 – 561	-	CP2	2.8	150	SE	4	-	-	-
T22 – 2 – 562	-	CP2	0.83	155	SSE	2	-	-	-
T22 – 2 – 563	-	CP2	-	160	SSE	1	LX	-	-		14	15												56
T22 – 2 – 564	-	CP2	-	150	SE	1	LX	-	-		23	19												92
T22 – 2 – 565	-	CP2	1.65	215	SW	3	-	-	claw marks
T22 – 2 – 566	-	CP2	-	160	SSE	1	LX	-	-		20	17												80
T22 – 2 – 567	-	CP2	2.3	340	NNW	3	-	M:R2	S7+fill
T22 – 2 – 568	-	CP2	5.75	0	N	7	-	-	-
T22 – 2 – 569	-	CP2	3.05	0	N	4	-	M:R4	S7															87.6
T22 – 2 – 570	-	CP2	1.4	340	NNW	3	-	-	-
T22 – 2 – 571	-	CP2	5.56	120	SE	7	-	-	-
T22 – 2 – 572	-	CP2	0.86	325	NW	2	-	-	-
T22 – 2 – 573	-	CP2	-	125	SE	1	LX	-	-		28	20												112
T22 – 2 – 574	-	CP2	1.38	185	S	3	-	-	claw marks
T22 – 2 – 575	-	CP2	-	261	W	1	LX	-	positive fill		28	26												112
T22 – 2 – 576	-	CP2	2.44	323	NW	3	-	-	-
T22 – 2 – 577	-	CP2	-	355	N	1	LX	-	-		22	16												88
T22 – 2 – 578	-	CP2	4.44	348	N	5	-	-	-
T22 – 2 – 579	-	CP2	5.83	162	SSE	7	-	-	-															75.2
T22 – 2 – 580	-	CP2	6.24	168	S	8	-	M: L1, R2	-
T22 – 2 – 581	-	CP2	-	100	E	1	LX	-	-		28	23												112
T22 – 2 – 582	-	CP2	5.03	355	N	6	-	M: L2	-
T22 – 2 – 583	-	CP2	-	333	NNW	1	LX	-	-		32	30												128
T22 – 2 – 584	-	CP2	1.03	338	NNW	2	-	-	-
T22 – 2 – 585	-	CP2	-	170	S	1	LX	-	-		22	19												88
T22 – 2 – 586	-	CP2	-	168	S	1	LX	-	-		15	17												60
T22 – 2 – 587	-	CP2	-	304	NW	1	LX	-	-		26	16												104
T22 – 2 – 588	-	CP2	-	1	N	1	LX	-	-		16	10												64
T22 – 2 – 589	-	CP2	-	29	NNE	1	LX	-	-		27	23												108
T22 – 2 – 590	-	CP2	-	335	NNW	1	LX	-	-		20	16												80
T22 – 2 – 591	-	CP2	-	332	NNW	1	LX	-	-		22	19												88
T22 – 2 – 592	-	CP2	-	166	S	1	LX	-	-		24	14												96
T22 – 2 – 593	-	CP2	2.89	227	SW	5	-	-	-
T22 – 2 – 594	-	CP2	-	335	NNW	1	LX	-	-		20	13												80
T22 – 2 – 595	-	CP2	1.5	203	SSW	3	-	-	-
T22 – 2 – 596	-	CP2	-	342	NNW	1	LX	-	-		69													276
T22 – 2 – 597	-	CP2	-	337	NNW	1	LX	-	-		23	17												92
T22 – 2 – 598	-	CP2	8.45	344	NNW	10	-	-	-
T22 – 2 – 599	-	CP2	-	180	S	1	LX	-	-		36	20												144
T22 – 2 – 600	-	CP2	-	330	NW	1	LX	-	-		17	11												68
T22 – 2 – 601	-	CP2	-	161	SSE	1	LX	-	-		28	12												112
T22 – 2 – 602	-	CP2	-	172	S	1	LX	-	-		26	17												104
T22 – 2 – 603	-	CP2	-	310	NW	1	LX	-	-		20	10												80
T22 – 2 – 604	-	CP2	-	312	NW	1	LX	-	-		22	13												88
T22 – 2 – 605	-	CP2	-	168	S	1	LX	-	claw mark		21													84
T22 – 2 – 606	-	CP2	-	328	NW	1	LX	-	-		32													128
605						6089

## Sheet: CP3
Trackway	Date	Site	Total length	Trackway Orientation	Direction	Total number of tracks	track	Parameter	Other data	d (cm)	FL	FW	PL	PS	size_trackmaker
-	2022-08-16	CP3	-	-	-	-	L1	-	-		28	19			112
T22 – 2 – 058	2022-08-16	CP3	-	330	NW	1	-	-	-		22	16			88
T22 – 2 – 109	2022-08-16	CP3	-	-	-	-	-	-	-
T22 – 3 – 001	2022-08-14	CP3	36.24	345	N	34	-	-	-		28	19.5	102	201	112
T22 – 3 – 002	2022-08-14	CP3	15.84	325	NW	16	-	-	-		26	14.5	99	199	104
T22 – 3 – 003	2022-08-14	CP3	19.92	315	NW	21	-	-	-		24.5	16		210.5	98
T22 – 3 – 004	2022-08-14	CP3	14.18	295	WNW	14	-	-	-		30	20	114	202	120
T22 – 3 – 005	2022-08-14	CP3	13.59	115	ESE	15	-	-	-		29	20	102	205	116
T22 – 3 – 006	2022-08-14	CP3	14.89	135	SE	21	-	-	-		24.5	17.5	80	161	98
T22 – 3 – 007	2022-08-14	CP3	9.51	140	SE	10	-	-	-		27.5	17.5	101	206	110
T22 – 3 – 008	2022-08-14	CP3	18.21	310	NW	16	-	-	-		29	18.5	107	202	116
T22 – 3 – 009	2022-08-14	CP3	15.15	140	SE	16	-	M:L3	-		28	18.5	93	189	112
T22 – 3 – 010	2022-08-14	CP3	-	-	-	-	-	-	-
T22 – 3 – 011	2022-08-14	CP3	-	-	-	-	-	-	-
T22 – 3 – 012	2022-08-14	CP3	-	-	-	-	-	-	-
T22 – 3 – 013	2022-08-14	CP3	5.34	315	NW	5	-	-	-		26.5	17.5	85	162	106
T22 – 3 – 014	2022-08-14	CP3	1.17	349	N	2	-	-	-		24.5	19.5	117		98
T22 – 3 – 015	2022-08-14	CP3	3.06	0	N	5	-	-	-		24.5	17.5	73	143	98
T22 – 3 – 016	2022-08-14	CP3	1.67	0	N	3	-	-	-		19	15	83	187	76
T22 – 3 – 017	2022-08-14	CP3	0.87	355	N	2	-	-	-		22.5	17.5	87		90
T22 – 3 – 018	2022-08-14	CP3	10.95	335	NNW	17	-	-	-		19.5	11	61	126	78
T22 – 3 – 019	2022-08-14	CP3	14.19	50	NE	12	-	M: L2, R2, L3, R3, L4 R4, R4, L5, L8, L9	-		17	18	72	146	68
T22 – 3 – 020	2022-08-14	CP3	10	5	N	12	-	-	-		29.5	25	86	175	118
T22 – 3 – 021	2022-08-14	CP3	10.85	330	NW	11	-	-	-		28.5	15.5	97	192	114
T22 – 3 – 022	2022-08-15	CP3	5.41	330	NW	7	-	-	-		19.5	13	92	185	78
T22 – 3 – 023	2022-08-15	CP3	5.13	336	NNW	8	-	-	-		20.5	18.5	77	153	82
T22 – 3 – 024	2022-08-15	CP3	8.4	0	N	8	-	M: L1, L3, R3. R4	-		23	21.5	81	158	92
T22 – 3 – 025	2022-08-15	CP3	2.09	286	WNW	4	-	-	-		18	13		158	72
T22 – 3 – 026	2022-08-15	CP3	1.87	215	SW	4	-	-	-		16	15	68	124	64
T22 – 3 – 027	2022-08-15	CP3	-	15	N	1	-	-	-		20	15			80
T22 – 3 – 028	2022-08-15	CP3	8.99	10	N	9	-	M:L1, L2	-		31.5	23.5	84	172	126
T22 – 3 – 029	2022-08-15	CP3	2.93	335	NNW	5	-	M:L2	-		19.5	15.5	68	128	78
T22 – 3 – 030	2022-08-15	CP3	5.2	250	WSW	5	-	M: R1, R2, R3, R4	-		16	14.5			64
T22 – 3 – 031	2022-08-15	CP3	0.45	5	N	2	-	-	-		14	13.5	45		56
T22 – 3 – 032	2022-08-15	CP3	-	320	NW	1	-	-	-		13	10			52
T22 – 3 – 033	2022-08-15	CP3	4.33	330	NW	7	-	-	-		21.5	14	68	130	86
T22 – 3 – 034	2022-08-15	CP3	3.25	XXX	XXX	5	-	M: L2	-		20	13.5	59		80
T22 – 3 – 035	2022-08-15	CP3	-	345	N	1	-	-	-		19	13			76
T22 – 3 – 036	2022-08-15	CP3	8.18	355	N	15	-	-	-		19.5	14	64	132	78
T22 – 3 – 037	2022-08-15	CP3	6.5	340	NNW	8	-	-	-		27	19.5	103	182	108
T22 – 3 – 038	2022-08-15	CP3	2.74	150	SE	4	-	-	-				93	234
T22 – 3 – 039	2022-08-15	CP3	0.81	320	NW	2	-	-	-		22.5	14.5	81		90
T22 – 3 – 040	2022-08-16	CP3	8.25	133	SE	9	-	M: L3, R4, R5	-
T22 – 3 – 041	2022-08-16	CP3	21.49	15	N	30	-	M: L4	-
T22 – 3 – 042	2022-08-16	CP3	-	275	W	1	-	-	-		27	21			108
T22 – 3 – 043	2022-08-16	CP3	-	285	NW	1	-	-	-		19	9			76
T22 – 3 – 044	2022-08-16	CP3	-	155	SSE	1	-	-	-
T22 – 3 – 045	2022-08-16	CP3	3.85	180	S	7	-	-	-
T22 – 3 – 046	2022-08-16	CP3	3.18	155	SSE	5	-	M: x1	-
T22 – 3 – 047	2022-08-16	CP3	3.07	290	WNW	3	-	M: x1	-
T22 – 3 – 048	2022-08-16	CP3	0.36	320	NW	2	-	-	-
T22 – 3 – 049	2022-08-16	CP3	1.39	270	W	3	-	-	-
T22 – 3 – 050	2022-08-16	CP3	2.21	320	NW	5	-	-	-
T22 – 3 – 051	2022-08-16	CP3	3.45	95	E	5	-	-	-
T22 – 3 – 052	2022-08-16	CP3	8.35	340	NNW	XXX	-	-	-
T22 – 3 – 053	2022-07-31	CP3	1.75	330	NW	3	-	-	-
T22 – 3 – 054	2022-08-16	CP3	10.21	130	SE	11	-	-	-
T22 – 3 – 055	2022-08-16	CP3	0.51	300	NW	2	-	M: L1, R3	-
T22 – 3 – 056	2022-08-16	CP3	0.81	330	NW	3	-	-	-
T22 – 3 – 057	2022-08-16	CP3	-	25	NNE	1	-	-	-		24	15			96
T22 – 3 – 059	2022-08-16	CP3	13	205	SSW	16	-	-	-
T22 – 3 – 060	2022-08-16	CP3	4.06	257	W	4	-	M: R1, R2	-
T22 – 3 – 061	2022-08-16	CP3	17.75	15	N	25	-	M: x3	-
T22 – 3 – 062	2022-08-16	CP3	2.61	300	NW	5	-	-	-
T22 – 3 – 063	2022-08-16	CP3	9.78	215	SW	13	-	-	-
T22 – 3 – 064	2022-08-16	CP3	7.33	255	W	9	-	Missing R1	-
T22 – 3 – 065	2022-08-16	CP3	-	150	SE	1	-	Missing L3	-		23	13			92
T22 – 3 – 066	2022-08-16	CP3	11.65	20	NNE	16	-	-	-
T22 – 3 – 067	2022-08-16	CP3	7.17	115	ESE	8	-	-	-
T22 – 3 – 068	2022-08-16	CP3	14.1	120	SE	17	-	M: x3	-
T22 – 3 – 069	2022-08-16	CP3	17.8	105	E	21	-	-	-
T22 – 3 – 070	2022-08-16	CP3	14.3	145	SE	15	-	M: x1	-
T22 – 3 – 071	2022-08-16	CP3	1.53	350	N	3	-	-	-
T22 – 3 – 072	2022-08-16	CP3	2.67	130	SE	4	-	-	-
T22 – 3 – 073	2022-08-16	CP3	0.79	185	S	2	-	-	-
T22 – 3 – 074	2022-08-16	CP3	5.75	330	NW	9	-	-	-
T22 – 3 – 075	2022-08-16	CP3	-	200	SSW	1	-	-	-		20	17			80
T22 – 3 – 076	2022-08-16	CP3	2.57	348	N	5	-	-	-
T22 – 3 – 077	2022-08-16	CP3	-	256	W	1	-	-	-		17	15			68
T22 – 3 – 078	2022-08-16	CP3	21.72	307	NW	28	-	-	-
T22 – 3 – 079	2022-08-16	CP3	-	256	W	1	-	-	-		18	12			72
T22 – 3 – 080	2022-08-16	CP3	-	207	SSW	1	-	-	-		19	16			76
T22 – 3 – 081	2022-08-16	CP3	10.19	17	NNE	11	-	M: x2	-
T22 – 3 – 082	2022-08-16	CP3	2.84	352	N	4	-	-	-
T22 – 3 – 083	2022-08-16	CP3	14	168	S	-	-	-	-
T22 – 3 – 084	2022-08-16	CP3	2.9	143	SE	4	-	-	-
T22 – 3 – 085	2022-08-16	CP3	9.95	242	WSW	14	-	-	-
T22 – 3 – 086	2022-08-16	CP3	5.27	176	S	6	-	M: x1	-
T22 – 3 – 087	2022-08-16	CP3	4.25	199	SSW	6	-	-	-
T22 – 3 – 088	2022-08-16	CP3	1.52	325	NW	3	-	-	-
T22 – 3 – 089	2022-08-16	CP3	2.68	190	S	5	-	-	-
T22 – 3 – 090	2022-08-16	CP3	4	0	N	6	-	-	-
T22 – 3 – 091	2022-08-16	CP3	-	-	-	-	-	-	-
T22 – 3 – 092	2022-08-16	CP3	3.46	20	NNE	6	-	-	-
T22 – 3 – 093	2022-08-16	CP3	14.86	310	NW	20	-	-	-
T22 – 3 – 094	2022-08-16	CP3	4.58	0	N	5	-	-	-
T22 – 3 – 095	2022-08-16	CP3	12.53	270	W	18	-	-	-
T22 – 3 – 096	2022-08-16	CP3	18.12	346	N	23	-	-	-
T22 – 3 – 097	2022-08-16	CP3	15.9	155	SSE	14	-	M: L5, L7	-
T22 – 3 – 098	2022-08-16	CP3	11.19	350	N	14	-	-	-
T22 – 3 – 099	2022-08-16	CP3	9.2	1	N	8	-	-	-
T22 – 3 – 100	2022-08-16	CP3	5.16	315	NW	7	-	-	-
T22 – 3 – 101	2022-08-16	CP3	16	175	S	19	-	M: x1	-
T22 – 3 – 102	2022-08-16	CP3	9.3	130	SE	12	-	M: x1	-
T22 – 3 – 103	2022-08-16	CP3	-	160	SSE	1	-	-	-		18	17			72
T22 – 3 – 104	2022-08-16	CP3	3.33	330	NW	4	-	-	-
T22 – 3 – 105	2022-08-16	CP3	-	330	NW	5	-	-	-
T22 – 3 – 106	2022-08-16	CP3	4.71	315	NW	8	-	-	-
T22 – 3 – 107	2022-08-16	CP3	6.09	125	SE	8	-	-	-
T22 – 3 – 108	2022-08-16	CP3	-	-	-	-	-	-	-
T22 – 3 – 110	2022-08-16	CP3	-	116	ESE	1	-	-	-
T22 – 3 – 111	2022-08-16	CP3	2.73	130	SE	4	-	-	-
T22 – 3 – 112	2022-08-16	CP3	2.26	185	S	4	-	-	-
T22 – 3 – 113	2022-08-16	CP3	7.48	355	N	11	-	-	-
T22 – 3 – 114	2022-08-16	CP3	1.02	160	SSE	2	-	-	-
T22 – 3 – 115	2022-08-16	CP3	12	325	NW	13	-	M: R1, R7	-
T22 – 3 – 116	2022-08-16	CP3	3.77	350	N	5	-	-	-
T22 – 3 – 117	2022-08-16	CP3	2.5	170	S	4	-	M: L2	Claw marks
T22 – 3 – 118	2022-08-16	CP3	-	-	-	-	-	-	-
T22 – 3 – 119	2022-08-16	CP3	-	-	-	-	-	-	-
T22 – 3 – 120	2022-08-16	CP3	-	-	-	-	-	-	-
T22 – 3 – 121	2022-08-16	CP3	-	-	-	-	-	-	-
T22 – 3 – 122	2022-08-16	CP3	-	-	-	-	-	-	-
T22 – 3 – 123	2022-08-16	CP3	-	-	-	-	-	-	-
T22 – 3 – 124	2022-08-16	CP3	-	-	-	-	-	-	-
T22 – 3 – 125	2022-08-16	CP3	0.74	317	NW	2	-	-	-
T22 – 3 – 126	2022-08-16	CP3	3.87	8	N	4	-	M: R1, L2	-
T22 – 3 – 127	2022-08-16	CP3	9.9	70	NE	11	-	-	-
T22 – 3 – 128	2022-08-16	CP3	-	-	-	1	-	-	-
T22 – 3 – 129	2022-08-16	CP3	15.71	136	SE	15	-	-	-
T22 – 3 – 130	2022-08-16	CP3	-	-	-	-	-	-	-
T22 – 3 – 131	2022-08-16	CP3	-	-	-	-	-	-	-
T22 – 3 – 132	2022-08-16	CP3	-	-	-	-	-	-	-
T22 – 3 – 133	2022-08-16	CP3	-	-	-	-	-	-	-
						934

## Sheet: CP4
Trackway	Date	Site	Total length	Trackway Orientation	Total number of tracks	Parameter	FL	FW	PD	DD	NDI	II-III	III-IV	II-IV	ATL	PL	PS	FR	WAP	size_trackmaker
CP4-1	2023-05-01	CP4	12.37	9	15	5 Missing (L1,L7,R8,L8,R9)	19.3	15.7	5.3	13.7	3	26	30.2	57.6	7.8	66	121	2.7	6.2	77.2
CP4-10	2023-05-01	CP4	9.52	162	11	-	36.7	20	4	5.3	3	23.3	21.3	48.9	11	92	183		6.5	146.8
CP4-100	2023-02-09	CP4	0.21	18	1	-	20.5													82
CP4-101	2023-02-09	CP4	0.24	15.5	1	-	24													96
CP4-102	2023-02-09	CP4	7.77	126	12	Missing (L4, L6); Eroded (R1, L3, R3, R4, R6); Overtrack (L1, R3, R4)	19.2	14.4	8.3	10	3	33.8	29.9	75.7	7.9	62.4	118	3	16.9	76.8
CP4-103	2023-02-09	CP4	1.2	215	3	Eroded (L1, R1); Overtrack (L2)	19.6		7	8	1.7		17.3		8.7	61.2	120		4.3	78.4
CP4-104	2023-02-09	CP4	1.46	204	3	Eroded (L1, R1, L2); Overtrack (L1, R1)	21.8	14.5	12	12	2	17.8	19.4	41	7.8	68.2	146		1.4	87.2
CP4-105	2023-02-09	CP4		-	2	Eroded (R1, L1)	12.3		5	7.5	2		25		4.8	23.7				49.2
CP4-106	2023-02-09	CP4	6.84	-	8	Missing (L2, L3); Eroded (L1, R1,, R2, R3, R4, R5)	22.1	14.9	10.7	20.7	2.7	21.9	31.1	52.2	10.9	75.9	151	12.5	20.9	88.4
CP4-107	2023-02-09	CP4	0.17	182	1	-	16.5	12												66
CP4-108	2023-02-09	CP4	Número no utilizado para registrar	-	1	-
CP4-109	2023-02-09	CP4	0.16	19	1	-	16	12												64
CP4-11	2023-05-01	CP4	8.64	156	10	-	31	19.7	10.4	17.3	3	21	24.7	51.3	11.5	98.5	194.2		11.4	124
CP4-110	2023-02-09	CP4	-	-	2	-	20.2		3.5	9	1.5		39							80.8
CP4-111	2023-02-09	CP4	0.22	329	1	-	21.5	15.5												86
CP4-112	2023-02-09	CP4	0.18	172	1	-	18	11.5												72
CP4-113	2023-02-09	CP4	-	184	-	-		19
CP4-114	2023-02-09	CP4	0.16	286	1	-	16	14.5												64
CP4-115	2023-02-09	CP4	0.22	331	1	-	22	15.5												88
CP4-116	2023-02-09	CP4	0.24	339	1	-	24													96
CP4-117	2023-02-09	CP4	-	238	-	-		17
CP4-118	2023-02-09	CP4	Número no utilizado para registrar	-	-	-
CP4-119	2023-02-09	CP4	1.29	-	3	Missing (L1)	18.8	15.2	15.3	17.8	2.3	23.8	23.9	55	9.5	55.3	129.2			75.2
CP4-12	2023-05-01	CP4	-	76	8	R1 Overtrack	26.4	22.7	1.9	2.3	2.8	18.9	21.5	50.7	7					105.6
CP4-120	2023-02-09	CP4	Número no utilizado para registrar	-	-	-
CP4-121	2023-02-09	CP4	0.28	101	1	-	28	18												112
CP4-122	2023-02-09	CP4	0.21	113	1	-	20.5	14												82
CP4-123	2023-02-09	CP4	0.27	162	1	-	26.5	18.5												106
CP4-124	2023-02-09	CP4	0.28	200	1	-	27.5	20.5												110
CP4-125	2023-02-09	CP4	0.27	127	1	-	27	22												108
CP4-126	2023-02-09	CP4	0.14	132	1	-	14													56
CP4-127	2023-02-09	CP4	Número no utilizado para registrar	-	-	-
CP4-128	2023-02-09	CP4	0.23	197	1	-	22.5	22												90
CP4-129	2023-02-09	CP4	-	170	-	-		21.5
CP4-13	2023-05-02	CP4	16.28	290	18	1 Missing (L7)	27.2	19.7	1.6	8.9	2.8				9.7	92.2	184.8	2.3	3.6	108.8
CP4-130	2023-02-09	CP4	0.16	219	1	-	15.5	12.5												62
CP4-131	2023-02-09	CP4	0.23	333	1	-	23	12												92
CP4-132	2023-02-09	CP4	0.26	302	1	-	26	17												104
CP4-133	2023-02-09	CP4	0.23	188	1	-	22.5	20.5												90
CP4-134	2023-02-09	CP4	0.18	351	1	-	18	11												72
CP4-135	2023-02-09	CP4	0.15	6	1	-	15	11												60
CP4-136	2023-02-09	CP4	0.13	28	1	-	13	11												52
CP4-137	2023-02-09	CP4	-	6	-	-
CP4-138	2023-02-09	CP4	0.21	144	1	-	21	18												84
CP4-14	2023-05-02	CP4	6.29	238	9	-	26	23.2	13.3	14.3	3	30.6	32.7	63.7	8.5	81.8	159.8		17	104
CP4-15	2023-05-02	CP4	7.45	255	11	1 Overtrack (L2)	16.8	15.8	1.1	2.6	3	14.6	23.5	55.1	7.6	76.3	149.2	4	12.9	67.2
CP4-16	2023-05-02	CP4	15.6	284	13	-	34	25.5	12.4	20.9	3	22.6	24.4	54.6	12.9	134.5	265.2	1.8	13.5	136
CP4-17	2023-05-02	CP4	7.65	187	11	1 Overtrack (L2)	18	14.3	0.9	1.4	3	20.2	25.3	53	6.7	76	150	0.9	13.9	72
CP4-18	2023-05-02	CP4	9.76	150	-	1 Eroded (L1)	34.2	20	33.3	41.6	2.2	30.6	34.6	53.7	12.5	100	196.7	1.8	15.8	136.8
CP4-19	2023-05-02	CP4	7.85	213	13	Change of direction 202 (R3)	19.7	14.8	1.9	1.9	2.7	24.4	18.5	50.2	8.8	64.5	135.1	1.1	8.2	78.8
CP4-2	2023-05-01	CP4	14	350	16	-	29.7	19	11.4	14.9	2.5	19.9	21.9	47.4	10.2	89.7	177.3	2.8	3.3	118.8
CP4-20	2023-05-02	CP4	4.9	160	9	2 Missing (R3, R4)	23.3	13.5	1.7	2.1	3	15.4	15.1	36.7	8.2	82.3	164.5	1	4.8	93.2
CP4-21	2023-05-02	CP4	4.42	141	6	-	31.3	20.3	36.8	27.3	3	33.1	34.3	63.7	13.3	90.8	175.2	0.2	6.5	125.2
CP4-22	2023-05-02	CP4	3.41	170	3	1 Missing (L2)	22.6	14.5	2.7	2.8	3	21.2	19.8	49.4	9.7	86.5		1.4		90.4
CP4-23	2023-05-02	CP4	4.8	140	5	1 Missing (R1)	22.8	13.7	18.4	26.7	3	26.5	30.2	58	11.3	93.8	191.8	0.7	6.2	91.2
CP4-24	2023-05-02	CP4	3.65	175	5	4 Eroded (R1, R2, L2, R3)	36.9	20.5	3.4	2.8	2	19.5	24.6	47.4	15	97.7	193	0.5	12.5	147.6
CP4-25	2023-05-02	CP4	0.71	37	2	-	20.5	12.8	17.9	18.4	3	34.4	34.8	63.4	10.5	71				82
CP4-26	2023-05-02	CP4	3.3	15	3	1 Missing (R2)	26.2	20.8	3.1	3.9	3	28.8	26.1	56.5	12.7	81	167.8	0.7	176	104.8
CP4-27	2023-05-02	CP4	2	160	3	-	35.7	24.2	30.7	35.6	3	37.1	36.2	72	16.3	104.5	200		28	142.8
CP4-28	2023-05-02	CP4	2.88	2	4	1 Eroded (L2)	28.8	25.9	2	1.7	2.5	26	25.8	56	10.6	98	197.5	2.4	21	115.2
CP4-29	2023-05-02	CP4	10.42	245	7	Change of direction 211 (R2); 3 Missing (R5, R6, L7)	27.5	25.2	17.3	38.4	2.7	42.3	49.2	92	7.5	87	173.8	6	5.8	110
CP4-3	2023-05-01	CP4	12.21	15	15	-	23	18.7	11.6	9.2	3	27.6	29.7	50	9.3	74	146		8.7	92
CP4-30	2023-05-02	CP4	13.2	104	13	2 Missing (R3, R4); 3 Overtrack (R1,L1,L2)	29.5	22.2	4.4	3.8	2.8	25	22	53.7	10.9	92.3	184.8	1.8	27	118
CP4-31	2023-05-02	CP4	17.25	-	7	13 Missing (R2-R8); 1 Eroded (L2)	32.2	25.7	24.3	30.5	3	36.8	45.4	84.7	16.5	87.5	173.7	1.4	7.8	128.8
CP4-32	2023-05-02	CP4	5.54	72	8	1 Missing (R3); 1 Eroded (L1)	21.7	15.5	2.2	2.2	3	21.3	22.6	50.9	7.3	73.7	141.7	1.3	12	86.8
CP4-33	2023-05-02	CP4	7.13	84	12	1 Overtrack (R2)	23.8	16.7	3.9	1.8	3	17.6	24	44.2	9.1	98.8	192	0.4	5.2	95.2
CP4-34	2023-05-02	CP4	1.93	353	3	1 Eroded (L1)	29	13.5	15	30.8	2.3	28.6	42.3	71.2	17.8		193		26	116
CP4-35	2023-05-02	CP4	1.85	10	3	-	27.5	22.5	11.9	17.2	3	33.9	36	74.1	14	93	185		21	110
CP4-36	2023-05-03	CP4	1.11	350	2	1 Overtrack (R1)	28	18	17.5	13.6	2.5	30.5	25.9	68.5	11.5	111				112
CP4-37	2023-05-03	CP4	14.02	330	16	2 Missing (L2, L3); 2 Eroded (L3, L6); 1 Overtrack (L7)	31	19.7	17	29.9	3	32.1	32	57.7	13.7	89.8	179.2	3	7.4	124
CP4-38	2023-05-03	CP4	6.42	341	8	2 Eroded (L3, R4); 1 Overtrack (L3)	25.8	19.2	14.4	23.5	2.7	25.8	30.8	63.3	12	94.5	180.8	9	28.3	103.2
CP4-39	2023-05-03	CP4	4.02	170	6	1 Missing (R1)	16.5	14	13.5	14.4	2.7	37	32.2	72.7	10.3	66	134.5	16.5	16.2	66
CP4-4	2023-05-01	CP4	13.13	332	13	R2 OT	29	20	18.2	20	2.8	18.3	22.3	47.8	10.7	113.3	221		19.6	116
CP4-40	2023-05-03	CP4	6.24	229	9	2 Eroded (R1, L5); 1 Overtrack (R3)	21.7	16.2	9.5	14.3	2.7	23.9	24.3	47.5	10	77.9	155.1	10	13.6	86.8
CP4-41	2023-05-03	CP4	5.93	211	8	1 Overtrack (L1)	25.4	16.2	12.7	21.6	2.5	19.1	21.4	46.6	11.8	83.5	168.7	4	4.3	101.6
CP4-42	2023-05-03	CP4	11.55	30	9	3 Missing (L1, L4, L7); 2 Eroded (R3, R6)	27.5	17.6	11.8	15.7	3	15	24.3	44.9	13.6	87.8	177	8.5		110
CP4-43	2023-05-03	CP4	9.56	20	10	-	36	24.5	15.4	23.5	2.7	28.4	22	56.3	16.5	106.9	205.2	15	13.7	144
CP4-44	2023-05-03	CP4	9.97	207	8	4 Missing (L2, L3, R4, L4)	23.7	15.2	13.3	13.7	2.7	25.8	20.6	47.6	11	90.9	180.6	8	6.1	94.8
CP4-45	2023-05-04	CP4	6.36	220	9	2 Missing (R1, L5)	9.7	5.7	11.3	11.4	2.2	21.3	19.7	41	4.5	61.2	119.2		0.9	38.8
CP4-46	2023-05-04	CP4	10.9	150	10	7 Missing (R2-R5)	19.2	15.1	14.2	19	2.8	28.7	25.7	63.1	9.7	73.1	145.3	9.7	3.9	76.8
CP4-47	2023-05-04	CP4	6.33	352	7	-	26.2	21	15.6	500.5	2.4	21.3	22.6	53.8	13.1	74.2	161.2		4.2	104.8
CP4-48	2023-05-04	CP4	2.55	198	4	2 Overtrack (L2, R2)	29	20.5	16.1	29.2	2.8	28	17.9	53.5	15.6	85	165.2		1.3	116
CP4-49	2023-05-04	CP4	2.62	349	3	1 Missing (R2)	26.5	20.5	17.3	21.3	3	24	22.8	57.7	13	94	185.5			106
CP4-5	2023-05-01	CP4	11.88	325	13	-	32	19.7	18.9	23.4	3	17.6	20.2	44.8	11.2	100.2	200.2		15.3	128
CP4-50	2023-05-04	CP4	0.26	165	1	-	26	17.3	5	13	3	21.2	16	40.6	11					104
CP4-51	2023-05-04	CP4	1.81	162	3	3 Eroded (L1-L2)	25.8	19.8	3.5	15	3	27.2	26	61.6	13.2	81.5				103.2
CP4-52	2023-05-04	CP4	2.3	295	3	1 Missing (L2); 2 Eroded (R1, R2)	20.7	20.1	11	18	3	31.3	27.9	69.3	9	73	157			82.8
CP4-53	2023-05-04	CP4	1.46	247	3	1 Eroded (R2)	8.7	6.4	4.7	6	3	46	36	82	3.8	70	146.5	18	9.3	34.8
CP4-54	2023-05-04	CP4	2.12	178	2	1 Missing (R1); 1 Eroded (L2)	30.2	16.2	6.5	10.5	3	21.5	25.5	50.6	18		212	16		120.8
CP4-55	2023-05-08	CP4	0.86	140	2	R1, L1 eroded	21.5	17.2	14.4	22.3	3	25.5	23.4	55.5	9	86.5				86
CP4-56	2023-05-08	CP4	0.87	109	2	R1 eroded	29	22	21.8	21.7	2.5	27.8	26.4	55.8	12.5	87.5				116
CP4-57	2023-05-08	CP4	1.2	250	3	L1, R2 eroded	18	10	10.5	13.4	2.7	25.5	27	54	10	59.8	120	2	3.6	72
CP4-58	2023-05-08	CP4	0.64	-	2	R1, L1 eroded	19	11.8	11.1	15.3	3	19.1	16.4	49.5	9.2	64				76
CP4-59	2023-05-08	CP4	0.85	155	2	R1, L1 eroded	26.5	18.2	16.6	22.1	2.5	27.8	23.6	53.1	13	85.5				106
CP4-6	2023-05-01	CP4	7.34	10	10	3 Missing (L4,L6,R6)	17.7	12.3	10.1	8.6	3	16	16	37.3	6	61.5	123		3.7	70.8
CP4-60	2023-05-08	CP4	1.46	340	3	L2 overtrack	19.8	16.7	19.4	26.8	3	20.8	21.7	51	9.2	72.8	146	7	6	79.2
CP4-61	2023-05-08	CP4	1.04	220	2	L1, R1 eroded	24.2	17.5	5.8	20.8	2.5	20.4	22.8	42	11.8	1				96.8
CP4-62	2023-05-08	CP4	0.94	13	2	R1 eroded	28	18.5	38.9	42.1	3	21.3	23.1	52.8	13.2	94.5				112
CP4-63	2023-05-08	CP4	1.33	10	3	L1, R1, L2 eroded	19.8	11.2	10.7	14.1	2.3	17.4	18.7	36.8	10	67.5	133		7.4	79.2
CP4-64	2023-05-08	CP4	0.95	180	2	L1, R1 eroded	22.5	15.8	6.2	16.6	3	24	20.5	47.6	11.8	95				90
CP4-65	2023-05-08	CP4	0.81	175	2	L1, R1 eroded	19.5	13.2	11.4	16.8	2	33.4	29.7		11.5	81.5				78
CP4-66	2023-05-08	CP4	1.08	176	2	-	25.8	20.5	15.7	20.3	2.5	31.7	22.6	55.7	11.8	108.5				103.2
CP4-67	2023-05-08	CP4	0.89	218	2	-	28.8	18.9	7.4	18	3	22.4	23.2	50.7	13	89.5				115.2
CP4-68	2023-05-08	CP4	1.24	200	2	-	36	23.8	35	48.2	3	23.6	21.2	46	16.2	124				144
CP4-69	2023-05-08	CP4	1.7	190	3	L1, L2 eroded	22	15	7	12.7	2	20.4	16.3	47.4	9.8	84.8	170.5		2.5	88
CP4-7	2023-05-01	CP4	4.98	155	6	-	30	17.8	17.6	28.4	2.8	18.5	20.6	49.5	10.3	98.2	192		7	120
CP4-70	2023-05-08	CP4	0.86	152	2	L1 eroded	19	15.3	13.7	13.4	2.5	25.8	29.9	67	9.8	86				76
CP4-71	2023-05-08	CP4	2.34	67	3	-	21.2	22.2	26.7	32.4	3	20.5	23.9	54.6	10.5	119	134	13	13.8	84.8
CP4-72	2023-05-08	CP4	-	72	4	L2 eroded	27.7	20.2	27.4	27.6	2.5	19.6	24.7	42	13.2	91.5	181		7.5	110.8
CP4-73	2023-05-08	CP4	7	157	7	L3 missing. Ornithopod	28.5	25	17.7	34.8	3	28.8	27.5	63.5	12.5	91.6	176.2	178.5	11.4	114
CP4-74	2023-05-08	CP4	5.8	348	6	-	23.7	15.8	29.8	25.7	2.7	21.1	17.9	44.8	11.2	82.3	164.5	9	3.4	94.8
CP4-75	2023-05-08	CP4	8.58	193	9	R1 missing. L1, R2, L3, R3, R4	25.3	18.2	15.3	20.6	3	25.4	27.5	56.8	12	96.7	193.2	7.5	6.3	101.2
CP4-76	2023-05-08	CP4	2.92	353	4	L1, R1 eroded. Overtrack L1	29	25.2	37.7	41.7	2.7	36.1	27.6	72.8	14.2	99	190.8	14	18.7	116
CP4-77	2023-05-08	CP4	3.82	348	6	L1, R1, L2, R2 eroded	21.2	13	11.3	14	3	14.4	14.7	43.4	10	76.9	150.3		7.9	84.8
CP4-78	2023-05-08	CP4	2.66	346	5	R2, L2, R3 eroded. Overtrack L1	19.1	16.1	10.8	16	3	25.1	25.9	64.1	10.3	68.5	131.1	7.5	3.8	76.4
CP4-79	2023-05-08	CP4	-	-	-	-
CP4-8	2023-05-01	CP4	9.27	153	10	1 Eroded (R3)	30	19.8	13.7	22.2	3	22.8	19.8	48	10.2	95	186		6.2	120
CP4-80	2023-05-08	CP4	1.68	200	3	L1 eroded. Overtrack R2	27	18	20	24.1	2.3	23.8	19.6	60.1	10.8	91				108
CP4-81	2023-05-08	CP4	0.93	5	2	L2 eroded	26.5	19.8	29.3	24.9	2.5	29.1	23.2	58.5	12.5	93.5				106
CP4-82	2023-05-08	CP4	0.78	353	2	R1 eroded	25.5	17.8	6.7	16.9	3	26.6	19.6	55.2	18.8	78				102
CP4-83	2023-05-08	CP4	5.98	60	8	R1 missing. R3, L4 Overtrack. L4 eroded.	19.7	15.2	17.1	22.8	3	23.9	26.2	64.3	10.3	75.9	119.6	17.2	14.9	78.8
CP4-84	2023-05-08	CP4	2.05	120	4	R2, L2 eroded	16.5	12.2	11.7	12.1	2.7	37	31.3	66	8.3	66.4	132.2	7.5	7.8	66
CP4-85	2023-02-09	CP4	4.09	23	6	Eroded (L1, R2, L2, R3)	22.2	16.8	10.3	17.3	2.7	22.7	19.4	44.2	11.3	83.4	160.7	8	18	88.8
CP4-86	2023-02-09	CP4	2.94	165	4	Eroded (R1, L1, L2)	22.6	18.6	12	13.3	3	23.4	24.2	51	12.3	95.4	191.3	2	6	90.4
CP4-87	2023-02-09	CP4	2.38	163	4	Eroded (L1, R2, L2)	23.8	19.2	19.7	15	3	25.4	26.6	54.6	12.8	85.8	166.2	4.5	14.1	95.2
CP4-88	2023-02-09	CP4	2.84	344	5	Eroded (L1, L2)	18.3	14.7	7.7	12.7	3	21.6	21.4	46.9	10.3	71.4	139.2	11	14.1	73.2
CP4-89	2023-02-09	CP4	1.27	350	3	Eroded (R1, L1, L2)	21	17.8	3.5	12.3	3	17.2	19.7	42.5	10.5	64	127.3		8.5	84
CP4-9	2023-05-01	CP4	15.11	125	17	Change of direction 130 (R5)	18	12	8.9	10	3	16.7	16.6	40.2	7.1	64	126		2.7	72
CP4-90	2023-02-09	CP4	2.75	170	5	Eroded (L1, L2, R2, L3)	23	17.3	10	12	3	26.1	17	46.8	11.6	68.3	134.8	15	11.1	92
CP4-91	2023-02-09	CP4	9	28	9	Missing (R3, L3, R4); Eroded (L1, R5, L5, R6)	21.3	15.9	12	18	2.5	27.3	17.4	44.5	10.2	83.2	161.8	6	22.7	85.2
CP4-92	2023-02-09	CP4	2.09	184	4	Eroded (R2, L2)	16.8	11.2	7.3	8	3	37.3	33	70	7.6	68.3	135.3	7	7.2	67.2
CP4-93	2023-02-09	CP4	2.9	13	3	Missing (R2)	25.5	21	13.5	2	27.5	28.6	58	11.5						102
CP4-94	2023-02-09	CP4	3.89	4	5	Eroded (L2, R2); Overtrack (R1, L3)	26.9	19.9	44.7	21.3	2.3	42.8	34.6	75	13.2	100.5	198	12	142.2	107.6
CP4-95	2023-02-09	CP4	0.22	353	1	-	21.5													86
CP4-96	2023-02-09	CP4	-	74	1	-
CP4-97	2023-02-09	CP4	0.25	17	1	-	25													100
CP4-98	2023-02-09	CP4	0.09	6.5	1	-	9													36
CP4-99	2023-02-09	CP4	0.23	14.5	1	-	23													92
133					643

## Sheet: CP5
Trackway	Date	Site	Total length	Trackway Orientation	Total number of tracks	Parameter	FL	FW	PD	DD	NDI	II-III	III-IV	II-IV	ATL	PS	WAP	size_trackmaker
CP5-T1	2023-05-12	CP5	4.78	145	6	Eroded (R3); Overtrack (L2)	31	17	3	3.1	3	17	19	45	13	188	21	124
CP5-T10	2023-05-14	CP5	12.49	336	14	Eroded (R1, L4, L6)	36	19	19	15	3	19	17	54	12	219	30	144
CP5-T11	2023-05-14	CP5	21.31	156	18	2 Missing (R5, L6)	34	25	29	26	3	29	31	74	13	221	10	136
CP5-T12	2023-05-14	CP5	5.82	301	8	Eroded (R2, L2, L3)	28	28	19	33	3	39	38	86	9	301	7	112
CP5-T13	2023-05-14	CP5	17.23	293	18	Eroded (L1)	33	27	14	11	3	28	33	66	15	293	14	132
CP5-T14	2023-05-14	CP5	21.62	316	25	Eroded (R3, L4, R5, L5, L6, R7, L7, R11,L11, R12, L12)	35	23	38	38	3	27	22	69	14	172	45	140
CP5-T15	2023-05-14	CP5	12.29	180	12	Eroded (R6, L6, R7)	32	22	15	21	3	27	29	60	12	211	15	128
CP5-T16	2023-05-14	CP5	21.48	287	29	1 Missing	24	19	13	9	3	43	58	89	13	167	1	96
CP5-T17	2023-05-14	CP5	21.69	109	26	Eroded (R1, R3, R6, L8, L10, R10, L11, R12, L13)	25	19	17	4	3	33	49	75	10	168	9	100
CP5-T18	2023-05-14	CP5	Conectada con T16	-	-	-
CP5-T19	2023-05-14	CP5	4.33	300	10	-	14	11	17	17	3	18	53	76	8	96	5	56
CP5-T2	2023-05-12	CP5	7	316	7	Eroded (R3, L4)	29	24	5	5.1	3	21	18	41	12	186	2	116
CP5-T20	2023-05-14	CP5	8.04	309	9	-	28	21	13	13	3	50	40	80	11	192	11	112
CP5-T21	2023-05-14	CP5	5.33	300	9	Eroded (R1, L5)	16	12	11	13	3	22	33	52	6	134	9	64
CP5-T22	2023-05-14	CP5	11.6	111	14	-	29	27	15	18	3	33	55	88	11	174	21	116
CP5-T23	2023-05-14	CP5	6.67	298	8	-	31	25	6	2	3	44.6	37.5	88.5	13	182	7	124
CP5-T24	2023-05-14	CP5	10.21	180	14	-	22	12	7.1	15.6	3	17.6	20.3	45.9	11	148	11.5	88
CP5-T25	2023-05-14	CP5	16.51	134	13	4 Missing (R3, L4, R5, R8)	29	22.5	8.5	31	3	30.7	20.7	57	15	208	12.5	116
CP5-T26	2023-05-14	CP5	3.1	72	6	-	19	13	10.3	16.6	3	17	22.3	46.6	9.5	148	27.5	76
CP5-T27	2023-05-14	CP5	18.67	138	22	1 Missing (R7)	21	17	21.3	22.6	3	34	27	63.1	11	176	13	84
CP5-T28	2023-05-14	CP5	3.99	158	5	-	26.5	22.5	19.7	54	3	29	37.5	67.7	12	218	9	106
CP5-T29	2023-05-14	CP5	1.76	320	2	-	27	24	6.8	13.9	3	30	26.4	63.9	14	176	15	108
CP5-T3	2023-05-12	CP5	7	335	7	Eroded (L3)	23	14	2.5	2.8	3	20	12	34	7	165	4	92
CP5-T30	2023-05-14	CP5	7.91	306	11	-	22	19	16.6	15.8	3	26.1	21.7	55.8	11	153	26.5	88
CP5-T31	2023-05-14	CP5	5.24	200	4	-	28	26	19.3	49.1	3	30.5	34	72	19	198	20	112
CP5-T32	2023-05-14	CP5	10.26	158	10	Eroded (R2, L3, R5, L4, R4, R5)	19	22	16	20	3	26	24.3	62	15	228	24	76
CP5-T33	2023-05-14	CP5	7.18	184	8	Eroded (R2); Overtrack (L2)	35.5	24.5	5.6	21.7	3	23.7	19.3	48.5	18	196	29	142
CP5-T34	2023-05-14	CP5	8.85	127	12	Eroded (R1, L3)	24	17	19	31.5	3	25.3	21	51.2	12.5	164	16.4	96
CP5-T35	2023-05-14	CP5	14.73	336	20	-	25	16	5.8	27	3	21	18	42.2	14.5	158	23.5	100
CP5-T36	2023-05-14	CP5	-	152	14	3 Missing (R3, L1, ...); Eroded (L1, R2, L2, L5, L6); Overtrack (R4, R9)	34	19	7.8	20	3	16	18.4	38.8	16	178	18	136
CP5-T37	2023-05-14	CP5	10.37	5	15	Eroded (R5, L6, R6, R7)	21	17	8.2	15.6	3	29.4	23	61.8	11		3.5	84
CP5-T38	2023-05-14	CP5	7.92	352	13	-	16	12	4	8	3	41	37	55	7	132	14	64
CP5-T39	2023-05-14	CP5	5.22	158	6	1 Missing (L3, R3)	24	14	7	14.1	3	12.3	18.5	38.6	12	143	0	96
CP5-T4	2023-05-12	CP5	5.57	339	6	Eroded (L1, L2)	34	22	33.7	33	3	18.7	25.3	47	18	208	23	136
CP5-T40	2023-05-14	CP5	17.23	182	24	Eroded (L1, L2, R2, L3, R3, R5, L7, R7, R8, R10); Overtrack (L6, R12)	21	16	17.7	16.8	3	29.6	17.7	52	11.5	154	9	84
CP5-T41	2023-05-14	CP5	11.15	19	14	6 Missing (L5, R6, L6, R7, L8, L9); Eroded (L1, R1, R3, R4, L7)	16	13	10	15.4	3	22	32	71.5	9	112	10	64
CP5-T42	2023-05-14	CP5	5.59	-	11	Eroded (L1)	29	13	13.7	19.4	3	14.7	10.2	30	14	159	19.5	116
CP5-T43	2023-05-14	CP5	1.26	23	7	-	19	12.5	4.4	12	3	13.9	15.5	38.2	9	126	1	76
CP5-T44	2023-05-14	CP5	6.6	335	6	4 Missing (R3, R4, L4, R5)	25.5	27	9.2	19.7	3	22.5	22.1	52.5	14	151	22	102
CP5-T45	2023-05-14	CP5	13.72	20	17	1 Missing (L4); Eroded (R3, R4, L8, R9); Overtrack (L1, L6, R4)	22	22	13.6	29.6	3	30	39	75.7	10.5	151	28.5	88
CP5-T46	2023-05-14	CP5	Este número no fue utilizado para nomenclar un trackway.	-	-	-
CP5-T47	2023-05-14	CP5	15.17	90	19	-	25	20	8.5	42	3	31	20.5	58	12	156	10.5	100
CP5-T48	2023-05-14	CP5	21	270	30	1 Missing (R8); Eroded (L1, L4, R4, L5, L6, R6, L7, L8, L9, R10, R11)	19.5	17	9.8	16	3	32.8	24.4	60.4	11	145	21	78
CP5-T49	2023-05-14	CP5	7.11	143	13	Eroded (L2, L4, R4, R5, L6); Overtrack (L3, L6, R6, L7)	19.5	12	13.4	14.8	3	21.4	16.6	45.1	11	117	8.5	78
CP5-T5	2023-05-12	CP5	8.76	311	10	1 Missing (R4)	30	20	62	44	3	31	24.5	53.4	14.5	172	35	120
CP5-T50	2023-05-15	CP5	7.76	170	12	-	19	10	7.3	12.2	3	17.5	25.5	51.4	10	129	1.5	76
CP5-T51	2023-05-15	CP5	5.78	311	7	Eroded (L1, R1)	23.5	16.5	35	16.8	3	32.4	15	41.7	9	173	12.5	94
CP5-T52	2023-05-15	CP5	5.77	332	9	Eroded (R1, L3, L4, R5)	23.5	16	4.6	27	3	22.6	24	50	12	144	16	94
CP5-T53	2023-05-15	CP5	0.91	42	2	-	19	15	11.8	19.3	3	30	35	70.8	11			76
CP5-T54	2023-05-15	CP5	1.01	129	2	-	25.5	18.5	17	10	3	27	24	54.3	12			102
CP5-T55	2023-05-15	CP5	0.91	309	2	-	19.5	17	5.2	14.5	3	40.8	22.7	73.9	10.5			78
CP5-T56	2023-05-15	CP5	0.89	212	2	-	19.5	13.5	9.8	17	3	24	30	54	7.8			78
CP5-T57	2023-05-15	CP5	5.04	158	-	-	16.7	10.5	6	16.3	3	17	34.5	51.5	9	142	14.4	66.8
CP5-T58	2023-05-15	CP5	3.99	308	5	1 Missing (R3)	23	18	11	8	3	30	43	88	11	155	28	92
CP5-T59	2023-05-15	CP5	3.86	46	7	-	15	14	6	10	3	62	38	79	7	105	17	60
CP5-T6	2023-05-12	CP5	7.82	174	7	2 Missing (L2, L4)	23	18			3				6	202	20	92
CP5-T60	2023-05-15	CP5	4.9	353	11	-	29	24	5	10	3	18	25	50	10	99	22	116
CP5-T61	2023-05-15	CP5	4.55	117	6	-	25	20	7	4	3	32	31	77	10	169	12	100
CP5-T62	2023-05-15	CP5	4.24	187	7	Eroded (R1, R2, L3, R4)	16	14	20	9	3	16	34	73	6	129	4	64
CP5-T63	2023-05-15	CP5	3.4	321	5	-	23	16	14	2	3				8	164	4	92
CP5-T64	2023-05-15	CP5	3.62	147	5	Eroded (R1, L2)	22	18	4	9	3	26	48	75	10	163	5	88
CP5-T65	2023-05-15	CP5	1.21	115	2	-	23	17	5	4	3	26	22	62	10			92
CP5-T66	2023-05-15	CP5	4.8	311	7	-	21	16	10	5	3	20	24	55	6	156	5	84
CP5-T67	2023-05-15	CP5	4.3	148	7	Eroded (R1, L1, R3)	25	20	3	2	3	36	46	87	10	126	14	100
CP5-T68	2023-05-15	CP5	10	313	12	Eroded (R1, L1, R2, L6)	38	26	20	32	3	28	14	48	12	164	12	152
CP5-T69	2023-05-15	CP5	2.96	322	4	-	25	18	15	13	3	26	25	50	11	178	20	100
CP5-T7	2023-05-14	CP5	17.48	179	15	2 Missing (L4, R5)	30	18	1.4	3.3	3	31.8	22	51	13	216	8	120
CP5-T70	2023-05-15	CP5	6.63	141	9	-	27	23	6	2	3	27	28	65	12	142	30	108
CP5-T71	2023-05-15	CP5	5.9	181	8	-	21	10	18	23	3	28	13	39.2	8	171	5	84
CP5-T72	2023-05-15	CP5	0.82	177	2	-	20	14	6	5	3	9	27	51	8			80
CP5-T73	2023-05-15	CP5	2.07	330	3	-	16	15	6	9	3	16	11	35	6	138		64
CP5-T74	2023-05-15	CP5	1.09	100	2	1 Missing (L2)	25	19	13	10	3	34	39	82	10			100
CP5-T8	2023-05-14	CP5	3.28	205	4	Eroded (L1)	35	24	18	36	3	35	29	56	15	193	27	140
CP5-T9	2023-05-14	CP5	14.19	117	15	1 Missing (L5)	34	28	3	45	3	47.7	49	83	13	187	34	136
74					731

## Sheet: CP6
Trackway	Date	Orientation	Total tracks	Trackway length	Observations	FL	FW	II-IV	PL	PS	size_trackmaker
CP6-1	45412	16	35	24.5	R1, L1, R2, L2, L6 (sort of), L7 (sort of), R9 (sort of), L9, R10, L10 (eroded, poorly-defined), R11, L11, R13, L14, R15 (sort of), L15, R16, 18 are deep tracks.	18.8	19.9	86.2	73	163.5	75.2
CP6-10	45412	336	10	8.45	Overlaps (L4-(CP6-61-L3)),(L4-(CP6-46-R3)),	28	21.2	56	101	172.8	112
CP6-11	45412	204	27	19.35	Change orientation in R7	24	18.2	62.2	70.8	138.8	96
CP6-12	45412	130	11	8.85	Overlap((CP6-3)-L2)	15.3	8	34.7	89.6	181	61.2
CP6-13	45412	348	32	27.43	Covered: 5.20 mts. Missing L11. CP6-76 is continuation of this one.	25.6	19.1	61.1	85.2	172.2	102.4
CP6-14	45412	336	24	24.35	-	25.2	19	60.8	107.5	209.6	100.8
CP6-15	45412	149	37	28.1	-	18.1	12.8	50.4	77.9	155.8	72.4
CP6-16	45412	122	12	9.96	Overlaps ((R2-(CP634-R17)),(R4-(CP631-R9)), (L4-(CP634-R15)),(R5-(CP634-L15)), (L5-(CP634-R14)), (R8-(CP634-R12)), (L10-(CP634-R10)), (R11-(CP634-L10)), (R14-(CP6-1-R5))	27	15	57.8	91.8	177.5	108
CP6-17	45412	6	36	27.3	-	21	14	59.4	78.2	153.2	84
CP6-18	45412	128	23	28.07	Covered part: 11.38m. Narrow, slender tracks, short width pace, long pace length, shallow impressions.	17.2	8.4	40.5	83.8	167.8	68.8
CP6-19	45412	312	4	2.66	Small overlap of L2 with trackway 6-R2.	25.1	17.8	58.4	89.6	181.6	100.4
CP6-2	45412	241	23	20.2	L1 and 26-L5 are overlapping. Trackway 26 crosses 2 near perpendicular. R10 is missing.	25.2	21.6	68.8	86.2	172.8	100.8
CP6-20	45412	10	23	17.5	R11 is missing; hallux present in L9, R9, L7, R8, R7, L3, R2, L1	23.4	19.4	75.5	87.9	161.4	93.6
CP6-21	45412	183	7	6.84	M: L4,R4,R6	16.8	12	57	67.3	128.3	67.2
CP6-22	45412	103	5	4.91	-	25.5	22	74.9	100.5	195	102
CP6-23	45412	199	8	4.6	-	17.2	10	57.8	68.6	129.8	68.8
CP6-24	45412	0	12	30.1	Covered 12 mts. Overlap ( R12-(CP6-34-R13)) Overlap ( L12-(CP6-37-L12))	22	15.5	66	96.8	191.5	88
CP6-25	45412	134	7	4.62	-	17.2	9.5	43.8	81.8	151.5	68.8
CP6-26	45412	122	10	8.9	-	19	11.5	47.1	92.1	181.5	76
CP6-27	45412	217	6	4.7	L3 is missing; there are three other tracks where it should be (31-L8, 42-L2, 34-R16).	20.6	17.3	65.7	78.6	157.1	82.4
CP6-28	45412	81	18	14.58	M:R1,R7,L8	19.5	12.8	53.5	73.7	141.5	78
CP6-29	45412	259	26	17.01	L6 overlapped with 7-R4; L5, R7, L14, and R15 are missing.	16.8	14.7	56.9	59.3	117.4	67.2
CP6-3	45412	331	9	8.82	L3 and 1-R15 are overlapped. L2 deeper than the other tracks. L3 is damaged and overlapped.	32.5	21.2	55	114.3	223.2	130
CP6-30	45412	4	10	9.8	R4 Overlapped with CP6-9 (R4)	28.5	24.5	64.5	104	207	114
CP6-31	45412	330	18	16.5	Overlap R2, R3, L4, R5, L8, R9	26.2	17	50.5	98.6	196.8	104.8
CP6-32	45412	270	10	7.01	L2: Overlapped with CP6-37 L2, CP6-53 L11	23.5	15.5	56	99.2	152.5	94
CP6-33	45412	320	13	11.15	-	20.5	15	45.9	83.4	168.2	82
CP6-34	45412	178	34	30.28	-	27	22.8	55.1	91.9	174.4	108
CP6-35	45412	312	19	11.81	R3 overlaps with 15-L17; also L8 overlaps with 13-L5; L1 cuts into expulsion rim of 36-R1. Size of tracks, pace, and stride length, as well as orientation is nearly identical with trackway 48. We suspect they are continous. The interval covered by dirt is 840 cm.	15.9	9.1	50.6	65.7	128.8	63.6
CP6-36	45412	355	18	29.06	Overlap (R1, L2)	26.5	21	54.9	88.8	175.8	106
CP6-37	45412	5	17	27.43	-	23.5	19	67.5	93.2	185.8	94
CP6-38	45412	95	6	4.8	Type of conservation	16	13	54.6	69.5	136.7	64
CP6-39	45412	203	9	6.38	Overlap (R2, R5)	21.5	18.5	68.8	79.8	156.2	86
CP6-4	45412	144	20	18.64	-	24.4	16.9	55.8	103	205	97.6
CP6-40	45412	265	8	6.32	-	28.5	20	53.8	89.8	179.2	114
CP6-41	45412	285	11	7.43	Missing: L3	15.5	12.2	49.5	71.8	138.2	62
CP6-42	45412	110	9	5.8	Overtrack R3	21.5	14.5	47.6	72.6	145	86
CP6-43	45412	324	16	11.6	-	20	11.7	55.4	73.5	146.5	80
CP6-44	45412	298	5	3.65	-	27	15	45	94.8	184	108
CP6-45	45412	168	12	6	M:R4. Narrow tracks, narrow pace width and very wide PANG.	18	11.5	53.5	77.6	152.5	72
CP6-46	45412	132	12	9.26	M: R2, R5	18	11.8	49.7	68.2	134	72
CP6-47	45412	219	5	2.15	-	17	15	27.1	55.2	109.7	68
CP6-48	45412	312	12	8.46	M:L4, L5. Likely continuation of 35, due to similarities in size, pace, stride. Dust bank.	16.8	10.5	49.8	66	126	67.2
CP6-49	45412	357	3	1.47	-	12	9	36	76	145	48
CP6-5	45412	20	24	18.68	L2, L11, L12 are very deep; trackway well-preserved; trackway length with the orientation of 20 is 12.24m	24.1	19.9	71.6	84	162.2	96.4
CP6-50	45412	136	10	10.35	-	19.5	13.1	51.5	84	165.3	78
CP6-51	45412	142	12	12.2	-	19.5	16.2	61.9	116.2	205.4	78
CP6-52	45412	324	13	10	-	21	14	55.2	84	166	84
CP6-53	45412	152	11	7.2	Tipo de conservacion 1 (R3,L3)	20	12.5	50.5	66.5	127	80
CP6-54	45412	182	15	11.1	-	19.8	15	53.9	80.7	159.1	79.2
CP6-55	45412	214	12	6.8	L2, R2, L2, and R2 are very faint; can see digits only in R1.	15	13.3	67.8	69.2	133.4	60
CP6-56	45412	220	4	2.05	-	17.2	13	54.3	72	140	68.8
CP6-57	45412	252	3	1.15	-	18.2	13.5	54.7	58.1	115	72.8
CP6-58	45412	122	3	2	R1 has poorly-defined borders, as does L1; only R2 is well-preserved.	20.4	13.3	66.2	108.8	217.5	81.6
CP6-59	45412	106	7	6.2	M: L3, R3,R4, R5	18.9	13.2	50.1	72	137.8	75.6
CP6-6	45412	317	7	5.42	Well preserved tracks. Outward rotation. Medium size.	21.5	15	55.6	94.5	184	86
CP6-60	45412	321	5	3.5	-						0
CP6-61	45412	223	11	8.34	L3: Overlapped with CP6-10 L4, CP6-51 R3. L1: Tipo de preservacion I. R6: tipo de preservacion I.	18.5	13	44.8	94	190.2	74
CP6-62	45412	348	9	6.2	R4: Tipo de preservacion I; R5: left side border not well defined	21.5	17.5	67.6	83.6	159.8	86
CP6-63	45412	-	3	1.8	L1: Overlapped with CP6-9 (L4). R1 and L2 show a possible swim trace in digit III	20	17	31	99	205	80
CP6-64	45412	292	2	0.84	-	21.5	17.2	58.8	79		86
CP6-65	45412	14	10	5.84	L3: Overlapped with CP6-31 (R3); R5: Preservation type one	19	19	49.5	69.6	132.5	76
CP6-66	45412	6	4	2.75	M:L2	18	87.5	53.8	75	127	72
CP6-67	45412	139	2	0.55	Two isolated tracks; cannot trace further forwards.	17.6	12.9	61.6	56.2		70.4
CP6-68	45412	358	6	3.74	-	17.8	12.8	52.9	77	148.2	71.2
CP6-69	45412	134	10	6.6	-	22.8	12.2	55.4	73.8	146.8	91.2
CP6-7	45412	150	11	9.6	-	22.5	15.6	65.9	100	190	90
CP6-70	45412	86	3	1.17	-	17.5	12.5	63.3	60	122	70
CP6-71	45412	212	2	0.7	-	13.8	11.8	46.2	63		55.2
CP6-72	45412	92	2	1.25	-	18	14	37.5	111		72
CP6-73	45412	108	8	4.46	-	16.2	9.8	46.9		132	64.8
CP6-74	45412	304	5	2.9	-	21	16.5	51	66.7	131.5	84
CP6-75	45412	132	3	1.35	-	16.2	12	52.6	63	128	64.8
CP6-77	45412	258	4	1.6	-	20.5	14.5		60	120	82
CP6-78	45412	80	2	0.8	-	18	11.5	29.2	79		72
CP6-79	45412	6	3	1.57	Digit IV is not well-defined in L1.	20.6	14.2	65.3	77.6	134.7	82.4
CP6-8	45412	327	4	2.81	-	20.5	17.9	56.2	73	141	82
CP6-80	45412	318	4	2.7	-	19.5	12.8	48.6	89.3	173	78
CP6-81	45412	352	3	1.9	R1 is overlapping with 26-L4; the latter appears to overprint 81-R1.	24.4	18	64.8	88.8	181	97.6
CP6-82	45412	215	11	6.06	Overlapping in R2, R5 and L5	18.5	14	55.8	60.2	121.2	74
CP6-83	45412	182	7	4.7	R1: Digit II is missing	24	20	66.3	87	161.6	96
CP6-84	45412	339	2	0.7	-	22	20	68	59		88
CP6-85	45412	297	8	5.5	-	14.8	12	49.8	72.4	137.6	59.2
CP6-86	45412	206	2	0.85	L1 y R1: preservation tipe I	14	13	53.7	85		56
CP6-87	45412	95	6	3.2	-	19	14	61.2	74.8	132.5	76
CP6-88	45412	95	6	3.8	-	17	14.5	50.1	62.8	123.8	68
CP6-89	45412	327	2	1.05	-	14.5	10	50.4	94		58
CP6-9	45412	345	10	7.68	L3: overlapped with CP6-52 (L3); R4: overlapped with CP6-30 (R4). L2: deep track and with an expulsion rim. R3: deep track and with an expulsion rim of 30 cm in the rigth side. L3: deep track and with an expulsion rim of 28 cm in the left side. L4: deep track and with an expulsion rim of 24 cm in the left side	25.5	19	55	101	185.8	102
	45412	-	1	-	-	27	26	50			108
I10	45412	-	1	-	Digit IV is missing	22					88
I11	45412	342	1	-	-	23	14	55			92
I12	45412	113	1	-	-	22	11.6	49.6			88
I13	45412	168	1	-	-	18	15	82			72
I14	45412	105	1	-	Digit IV is missing	20	9				80
I15	45412	141	1	-	Preservation tipe I		13
I16	45412	-	1	-	-	17	11	62			68
I17	45412	94	1	-	-	21.1	15	55.4			84.4
I18	45412	-	1	-	-	28	18	50			112
I19	45412	-	1	-	-	22	15	59			88
I2	45412	296	1	-	-	21.8	15.8	57.8			87.2
I20	45412	-	1	-	-	22	15	64			88
I21	45412	-	1	-	Digit IV is missing
I23	45412	-	1	-	Digit II is missing; Preservation tipe I
I24	45412	160	1	-	-	22.5	16.5	62.8			90
I25	45412	137	1	-	-	24.2	15.6	50.7			96.8
I26	45412	310	1	-	-	15	9	52.4			60
I27	45412	-	1	-	-	17	15	51			68
I28	45412	-	1	-	-	20	13	46			80
I29	45412	212	1	-	-	14	11	59.5			56
I3	45412	-	1	-	Preservation tipe I		7.5
I30	45412	345	1	-	-	15	13.5	73.5			60
I31	45412	-	1	-	-		26
I32	45412	179	1	-	-	14	9	49.6			56
I33	45412	249	1	-	-	16.2	13.7	77			64.8
I34	45412	-	1	-	Digit II is missing; Preservation tipe I
I35	45412	-	1	-	Swim track. Type I preservation. Digits II and IV are missing.
I36	45412	-	1	-	Type I preservation		10
I37	45412	-	1	-	-	24	20	87			96
I38	45412	-	1	-	-	22	10	44			88
I39	45412	-	1	-	Overlapped with I40	24	15	44			96
I4	45412	-	1	-	Digit IV not defined	14	8				56
I40	45412	-	1	-	Type I preservation. Overlapped with I39		14
I41	45412	-	1	-	Type I preservation		12
I42	45412	327	1	-	-		17	48.9
I43	45412	189	1	-	Overlapped with CP6-17 R4 and CP6-31 R9	19	14	51.4			76
I44	45412	110	1	-	claw mark	14	9	41.1			56
I45	45412	158	1	-	-	15	12	56			60
I46	45412	-	1	-	-	29	18	46			116
I5	45412	151	1	-	-	24.5	16	61.2			98
I6	45412	-	1	-	-	22	17	81			88
I7	45412	344	1	-	-	15	11.5	45.3			60
I8	45412	-	1	-	-	21	18	79			84
I9	45412	-	1	-	-	22	19	83			88
			1008

## Sheet: CP7
Trackway	Date	Site	Total length	Total number of tracks	Parameter	Trackway Orientation	FL	FW	PD	DD	NDI	II-III	III-IV	II-IV	ATL	PS	FR	WAP	size_trackmaker
CP7-T1	2023-05-16	CP7	17	20	-	182	28	19	7	8	3	24	55	65	12	182		6	112
CP7-T10	2023-05-16	CP7	6.17	11	1 Missing (L5)	320	28	22	20	14	3	22	28	45	8	104		48	112
CP7-T11	2023-05-16	CP7	5.03	7	-	319	32	26	8	10	3	25	27	57	17	139		17	128
CP7-T12	2023-05-16	CP7	5.33	7	Eroded (R1, R2)	183	22	20	34	18	3	60	52	96	9	169		16	88
CP7-T13	2023-05-16	CP7	2.64	4	-	323	22	19	18	18	3	35	43	76	13	160		20	88
CP7-T14	2023-05-16	CP7	8.03	11	-	347	20	17	6	14	3	31	27	52	5	154		5	80
CP7-T15	2023-05-16	CP7	6.28	10	-	308	20	12	20	15	3	27	37	64	9	134		9	80
CP7-T16	2023-05-16	CP7	7.62	9	-	317	26	19	17	10	3	30	51	76	12	185		3	104
CP7-T17	2023-05-16	CP7	11.06	21	2 Missing (R6, L7)	346	28	18	10	16	3	31	25	62	11	85		11	112
CP7-T18	2023-05-16	CP7	12.28	19	-	179	18	16	15	5	3	19	34	69	7	124		13	72
CP7-T19	2023-05-16	CP7	9.23	11	-	333	29	18	12	23	3	43	26	56	13	186		34	116
CP7-T2	2023-05-16	CP7	13.8	13	1 Missing (L7); Eroded (L1)	151	31	23	17	18	3	18	39	63	13	206		18	124
CP7-T20	2023-05-16	CP7	6.03	8	-	299	24	17	19	12	3	19	43	72	11	154		1	96
CP7-T21	2023-05-16	CP7	7.93	10	-	82	29	23	7	11	3	31	58	104	13	163		22	116
CP7-T22	2023-05-16	CP7	8.7	15	1 Missing (L6)	296	19	15	19	14	3	47	26	79	6	120		14	76
CP7-T23	2023-05-16	CP7	10.08	13	-	141	23	20	10	16	3	27	34	67	8	167		16	92
CP7-T24	2023-05-16	CP7	8.23	10	Eroded (R3)	162	27	19	6	17	3	17	13	39	9	189		7	108
CP7-T25	2023-05-16	CP7	7.25	10	Eroded (L5)	308	22	20	2	6	3	17	38	58	6	153		2	88
CP7-T26	2023-05-16	CP7	10.86	11	-	158	28	18	16	29	3	34	24	73	9	216		14	112
CP7-T27	2023-05-16	CP7	3.7	6	-	104	20	20	6	11	3	63	64	138	10	145		14	80
CP7-T28	2023-05-16	CP7	18.69	21	1 Missing (L8)	281	27	26	4	5	3	36	40	62	7	159		14	108
CP7-T29	2023-05-16	CP7	9.77	9	2 Missing (R3, R5)	220	32	27	8	16	3	30	52	86	10	198		23	128
CP7-T3	2023-05-16	CP7	-	12	1 Missing (R2); Eroded (L1)	347	27	18	21	31	3	20	21	38	9	194		8	108
CP7-T30	2023-05-16	CP7	14.68	19	-	78	25	23	24	28	3	38	40	88	9	160			100
CP7-T31	2023-05-16	CP7	12.98	12	2 Missing (L1, L4)	192	37	22	14	12	3	35	27	60	7	203		28	148
CP7-T32	2023-05-16	CP7	2.64	4	-	332	26	22	12	6	3	21	19	41	8	154		4	104
CP7-T33	2023-05-16	CP7	2.97	4	-	338	27	21	5	7	3	18	23	52	9	189		31	108
CP7-T34	2023-05-16	CP7	8.45	11	-	320	26	18	8	8	3	24	19	47	9	174		15	104
CP7-T35	2023-05-16	CP7	8.55	11	Eroded (L2, R2, L3, R3, L4, R4)	118	25	20	18	19	3	14	40	66	6	179		2	100
CP7-T36	2023-05-16	CP7	7.2	9	-	152	30	23	71	52	3	37	18	55	16	166		14	120
CP7-T37	2023-05-16	CP7	10.22	13	-	345	27	22	14	16	3	25	28	56	10	165		12	108
CP7-T38	2023-05-16	CP7	11.12	13	-	252	29	28	17	21	3	57	36	86	13	170		20	116
CP7-T39	2023-05-16	CP7	7.07	10	-	306	27	21	50	51	3	39	43	81	10	142		17	108
CP7-T4	2023-05-16	CP7	11.3	14	Eroded (R1, L1, L2)	316	29	22	25	43	3	35	32	64	12	162		5	116
CP7-T40	2023-05-16	CP7	9.31	11	-	334	29	20	19	18	3	49	31	81	13	195		8	116
CP7-T41	2023-05-16	CP7	9.8	10	-	163	32	17	31	28	3	37	51	88	11	213		15	128
CP7-T42	2023-05-16	CP7	12.62	15	-	184	30	19	31	30	3	16	37	70	11	174		13	120
CP7-T43	2023-05-16	CP7	6.71	9	-	300	31	24	21	23	3	27	75	85	13	130		28	124
CP7-T44	2023-05-16	CP7	5.57	7	-	326	22	23	16	9	3	27	36	72	8	170		3	88
CP7-T45	2023-05-16	CP7	2.5	3	-	20	25	20	17	16	3	52	29	81	10	165		0	100
CP7-T46	2023-05-16	CP7	1.34	2	-	358	34	25	40	35	3	48	33	77	13				136
CP7-T47	2023-05-16	CP7	3.19	4	-	168	28	16	6	13	3	39	44	84	11	186		18	112
CP7-T48	2023-05-16	CP7	4.92	6	-	315	17	22	31	40	3	40	28	84	10	187		24	68
CP7-T49	2023-05-16	CP7	6.61	9	-	170	23	20	5	14	3	37	26	56	6	163		25	92
CP7-T5	2023-05-16	CP7	13	17	1 Missing (R5)	110	20	15	15	19	3	30	23	69	8	154		10	80
CP7-T50	2023-05-16	CP7	5.25	7	-	318	19	14	12	19	3	40	44	79	7	184		6	76
CP7-T51	2023-05-16	CP7	9.29	13	-	156	26	14	14	15	3	11	39	45	9	160		12	104
CP7-T52	2023-05-16	CP7	7.83	8	-	334	26	23	15	9	3	42	24	62	8	210		5	104
CP7-T53	2023-05-16	CP7	2.13	2	-	337	28	19	52	37	3	21	36	60	13	181		4	112
CP7-T54	2023-05-16	CP7	6.77	8	-	330	30	17	25	36	3	22	42	55	10	196		19	120
CP7-T55	2023-05-16	CP7	5.46	6	-	349	28	20	17	14	3	33	24	62	9	220		5	112
CP7-T56	2023-05-16	CP7	5.22	6	-	168	23	18	24	28	3	39	45	103	10	202		4	92
CP7-T57	2023-05-17	CP7	6.2	9	-	330	21	13	8	11	3	13	12	30	8	144		7	84
CP7-T58	2023-05-17	CP7	5.9	7	-	135	33	19	22	43	3	27	19	48	12	195		21	132
CP7-T59	2023-05-17	CP7	5.93	6	-	169	35	18	25	49	3	21	21	63	15	224		19	140
CP7-T6	2023-05-16	CP7	9.98	10	1 Missing (L3)	302	30	23	75	68	3	33	75	85	14	172		4	120
CP7-T60	2023-05-17	CP7	5.05	5	-	353	25	17	19	25	3	20	16	42	10	194		22	100
CP7-T61	2023-05-17	CP7	2.92	4	-	343	27	16	17	20	3	39	29	74	12	184		5	108
CP7-T62	2023-05-17	CP7	4	4	-	15	24	20	20	20	3	31	49	86	9	255		15	96
CP7-T63	2023-05-17	CP7	7.34	11	-	322	23	14	14	7	3	30	26	77	9	149		5	92
CP7-T64	2023-05-17	CP7	4.86	5	-	100	30	21	41	47	3	35	58	97	14	175		7	120
CP7-T65	2023-05-17	CP7	3	4	-	118	33	18	22	27	3	20	28	55	12	190		8	132
CP7-T66	2023-05-17	CP7	2.01	3	-	310	31	14	17	11	3	21	56	94	16	164		33	124
CP7-T67	2023-05-17	CP7	3.66	5	-	157	28	17	11	15	3	22	19	45	9	187		3	112
CP7-T68	2023-05-17	CP7	1.21	2	-	347	26	14	11	11	3	27	23	58	10				104
CP7-T69	2023-05-17	CP7	3	4	-	308	28	21	11	7	3	18	36	57	11	182		21	112
CP7-T7	2023-05-16	CP7	11.5	12	1 Missing (L3)	192	28	16	37	16	3	35	31	67	10	194		2	112
CP7-T70	2023-05-17	CP7	3.16	4	-	117	32	23	35	35	3	31	33	76	15	174		24	128
CP7-T71	2023-05-17	CP7	2.72	4	-	307	24	18	28	25	3	33	34	81	8	187		9	96
CP7-T72	2023-05-17	CP7	2.61	3	-	126	29	24	14	19	3	15	42	73	11	225		16	116
CP7-T73	2023-05-17	CP7	2.33	3	-	140	36	25	29	31	3	36	82	12	12	201		12	144
CP7-T74	2023-05-17	CP7	0.88	2	-	143	25	22	14	18	3	75	47	138	10				100
CP7-T75	2023-05-17	CP7	3.68	-	-	340	19	13	19	12	3	12	27	60	19	229		5	76
CP7-T76	2023-05-17	CP7	3.55	5	-	145	25	14	22	35	3	15	19	35	9	161		2	100
CP7-T77	2023-05-17	CP7	2.64	4	-	160	18	12	28	36	3	31	27	67	9	166		6	72
CP7-T78	2023-05-17	CP7	1.21	2	-	311	29	25	30	14	3	21	33	61	10				116
CP7-T79	2023-05-17	CP7	6.93	15	-	12	31	27	6	7	3	30	28	66	16	84		24	124
CP7-T8	2023-05-16	CP7	10.95	12	1 Missing (L5)	118	25	21	22	24	3	48	34	73	10	174		10	100
CP7-T80	2023-05-17	CP7	6.58	11	-	349	29	19	8	7	3	13	12	28	10	173		25	116
CP7-T81	2023-05-17	CP7	8.45	10	-	282	28	19	7	8	3	22	15	50	6	158		10	112
CP7-T82	2023-05-17	CP7	13.24	14	3 Missing (R1, R4, L5)	313	28	19	13	13	3	23.7	26	27	57				112
CP7-T83	2023-05-17	CP7	6.49	8	Eroded (R1)	300	21	19	17	17	3	23	31	70	10	181		1	84
CP7-T9	2023-05-16	CP7	12.85	18	Eroded (R4, L3, L7)	4	26	17	11	6	3	23	18	34	10	157		23	104
83				737

## Sheet: CP8
Trackway	Date	#track	Trackway length	Observations	Orientation	Total tracks	FL	FW	II-IV	PL	PS	size_trackmaker
CP8-1	2024-05-02	-	4.52	-	111	4	29.7	19	44.6	86	166.5	118.8
CP8-10	2024-05-02	-	2.5	L2 without digit III	22	4	28	22.5	78.8	85.3	164	112
CP8-11	2024-05-02	-	5.56	-	135	7	25.5	16.5	64.2	92	180.8	102
CP8-12	2024-05-02	-	3.57	-	106	5	16.5	15	73.4	93.2	177.3	66
CP8-13	2024-05-02	-	1.93		355	3	34	25.5	83.9	95.5	193	136
CP8-14	2024-05-02	-	-	-	141	4	22.2	13.2	57	83	167.5	88.8
CP8-2	2024-05-02	-	8.74	M: L1, L5. R2 without border defined.	196	10	23.2	20.2	77	82.8	159	92.8
CP8-3	2024-05-02	-	7.94	-	193	11	26.5	22.5	62.9	78.6	157.8	106
CP8-4	2024-05-02	-	4.15	-	306	5	23.9	14	55	100.3	203.7	95.6
CP8-5	2024-05-02	-	3.85	-	5	5	26.5	20.5	60	102.5	192	106
CP8-6	2024-05-02	-	4.77	-	18	9	18	16	66.4	64.8	128.2	72
CP8-7	2024-05-02	-	4.9	L3-(CP8-11-R2) and R4-(CP8-13-L7) overlapped	10	7	31.5	25.2	63.5	85	157.8	126
CP8-8	2024-05-02	-	5.47	Deep tracks. L4 overlapped	344	8	29.7	21	62.6	78.6	152.2	118.8
CP8-9	2024-05-02	-	3.85	-	155	6	29.5	20	51.7	85.8	149.3	118
CP8-I1	2024-05-02	21	-	-	186	1	16	62.4				64
CP8-I2	2024-05-02	23	-	-	331	1	15	60.3				60
CP8-I3	2024-05-02	29	-	-	341	1	23	67.6				92
17						91

## Sheet: CP9
Trackway	Date	Site	Trackway length (m)	Trackway orientation	Total number of tracks	Track	Observation	FL	FW	PD	II-III	III-IV	II-IV	PL	SL	FR	WAP	size_trackmaker
CP-62	45544	Carreras Pampa	6.9	138	11	R1		22.8	16.2	11.4	27.5	24.7	53.7	65.2	128.7	8.8	10.2	91.2
CP9-1	30-08-2024	Carreras Pampa	2.92	77	5	L1		25.6	22.8	26.6	35.6	40	75.6	82.2	143.7	9.3	33.3	102.4
CP9-10	45537	Carreras Pampa	31.4	343	41	R1		22.7	15.3	14.9	30.3	31.9	62.1	81.7	157.5	3.6	16.5	90.8
CP9-11	45534	9	22,65	180	18		(Covert 2 sections:6,30/1,20)	40.3	25.9	47.1	29.8	30	59.4	95.7	183.5	7	11.4	161.2
CP9-12	30-08-2024	9	26,10	351	18		( covert 2 sections:2,05/ 6,40)	30.5	22.8	22.6	31	31.6	65.1	104.9	203.6	2.9	17.2	122
CP9-13	45574	9	29.12	337	34		(covert: L8-R11)	24	17.5	11.2	27.1	29.9	55.5	91.2	178.5	4	16.1	96
CP9-14	30-08-2024	Carreras Pampa	15.5	13	8			29.2	24.4	30	37.1	37.9	67.4	89	170.2		21	116.8
CP9-15	45534	Carreras Pampa	5.2	332	8			26.8	17.8	12.2	24.4	27	51.8	76.3	149	1	14.7	107.2
CP9-16	30-08-2024	Carreras Pampa	14.2	100	12			24.7	22.7	20.7	29	30.4	62.1	90.4	180.6	4.7	18	98.8
CP9-17	30-08-2024	Carreras Pampa	9.55	219	14			22.2	19.5	11.9	32.9	35.2	62.9	73.2	147.9	3	6.2	88.8
CP9-18	45331	Carreras Pampa	16.5	195	21			20.6	15.9	13.7	24.6	25.7	48.9	62.5	125.8	2.7	9.7	82.4
CP9-19	45331	Carreras Pampa	11.2	337	17			24.9	18.2	22.3	26.8	26.9	54	81.8	163.1	6.9	10	99.6
CP9-2	30-08-2024	Carreras Pampa	4.97	75	8	L1	Hundimiento posterior	31.4	22.9	37.9	34	35.6	69.6	88.7	146	15	42.7	125.6
CP9-24	45331	Carreras Pampa	12.15	0	15			29.8	23.4	20.4	36.8	40.8	76.6	97.6	183.2	0.2	22.6	119.2
CP9-25	45331	Carreras Pampa	15.2	342	17			25.4	19.6	18	32.2	30.5	63.8	93.8	187.8	1.2	1276.8	101.6
CP9-27	45331	Carreras Pampa	18.6	180	14			18.4	15.5	7.2	25.2	28.3	56.1	70	138	5.2	9	73.6
CP9-28	45331	Carreras Pampa	13.85	31/35	15			25.6	22.3	15.9	34	34.3	69.9	98.5	196.3	6	35.8	102.4
CP9-29	45331	Carreras Pampa	12.5	29	18			29.7	24.8	67.2	33.4	32.9	68.4	79.9	147.4		28.3	118.8
CP9-3	30-08-2024	Carreras Pampa	4.58	137	7	R1	Overtrack	22.9	16.9	14.4	31	31.3	62.3	80.3	154.4	2.2	11.6	91.6
CP9-30	45331	Carreras Pampa	0.97	16	2			20	15	9.5	35.5	28	69	97				80
CP9-31	45331	Carreras Pampa	15.47	196	22	R1		22.7	19.4	16.4	35.1	41.8	75.6	80.5	158.1	5.6	14.6	90.8
CP9-32	45331	Carreras Pampa	15.45	198	30	L1		16.9	10.8	10.6	30	31.3	61	54.9	108.3	4.8	9.1	67.6
CP9-33	45331	Carreras Pampa	12.75	357	14	L1		26	19.8	17.6	36.5	34.5	70.3	101	199.6	2.3	15.7	104
CP9-34	45331	Carreras Pampa	3.5	336	5	L1	Solo DIII	25.7	18	12.2	33.3	35	66.5	96				102.8
CP9-35	45331	Carreras Pampa	3.98	32	7	L1	Hallux	19.9	15.5	7.7	35.7	39.3	75.7	66.7	134.2	1.2	10	79.6
CP9-36	45331	Carreras Pampa	11.15	7	17	L1		24	15.2	14.5	31.2	29.3	59.9	72.5	137.9	3.1	17.4	96
CP9-37	45331	Carreras Pampa	4.8	2	6	R1		27.2	21.7	20.5	39.2	40.7	79.8	97.8	192.5	6	7.2	108.8
CP9-38	45331	Carreras Pampa	3.33	19	6	R1	Overtrack	27	18.8	88	29.5	31.3	60.8	81	129.5	7.8	40.5	108
CP9-39	45331	Carreras Pampa	2.27	24	4	R1	Overtrack	25	18.3	35.7	34.3	37.7	72	78.3	154	5	19.5	100
CP9-4	30-08-2024	Carreras Pampa	4.15	63	7	R1		23.4	17	11.4	34	30.9	64.9	72.3	138.8	2.2	17.4	93.6
CP9-40	45331	Carreras Pampa	8.73	222	13	L1		19.4	18.6	21	39.5	38.4	77.9	75.8	145.2	5.2	22	77.6
CP9-41	45331	Carreras Pampa	13.1	334	16	R1	Overtrack	24.7	16.2	13.8	32.6	32.3	64.9	88.9	174.9	2.2	9.9	98.8
CP9-42	45331	Carreras Pampa	6.14	346	8	R1		27.8	18.6	13	31.2	32.6	63.9	90.4	173.3	6.7	21.2	111.2
CP9-43	45331	Carreras Pampa	6.65	326	9	R1		24.2	15.2	12.2	28.2	29.6	60	87.9	167.6	3.6	16.3	96.8
CP9-44	45331	Carreras Pampa	6.65	324	4	L1		24	15.5	11.5	30.2	32.5	62.8	93.7	185.5	0	9.5	96
CP9-45	45331	Carreras Pampa	0.87	302	2	R1	Sin DII	26.5	19	4.5	44	38	73	87				106
CP9-46	45331	Carreras Pampa	0.58	0	2	R1	Overtrack	14.5	14	11	32	36	68	58				58
CP9-47	45331	Carreras Pampa	2.24	352	4	L1	Hallu-, overtrack	24.8	16.2	26	30.2	31	61.2	79	154.5	5	22	99.2
CP9-48	45331	Carreras Pampa	4.21	216	7	R1		18.7	14.3	7.9	33.1	34.3	67.4	71.5	142	4.4	6.2	74.8
CP9-49	45331	Carreras Pampa	16.48	340	21	R1	Solo DIII, DIV	24.3	15.6	10.8	30.5	30.7	61.1	85.6	168.2	4.6	7	97.2
CP9-5	30-08-2024	Carreras Pampa	7.23	148	10	R1		25.3	14.2	13.1	27.3	28.8	56.1	81.6	161.5	6.6	5.6	101.2
CP9-50	45331	Carreras Pampa	3.79	300	5	L1	Solo DIII	27.5	18.5	13.6	31.5	34	65.5	93.5	192.7	6.5	4.7	110
CP9-51	45331	Carreras Pampa	2.63	2	4			23.5	15.2	7.8	30.2	33	61.5	89	176	2	7	94
CP9-52	45331	Carreras Pampa	6.7	187	12			21.1	15.3	11.3	32.8	32.3	66.4	61.4	122.1	2.8	5.9	84.4
CP9-53	45331	Carreras Pampa	3.8	241	9			18.2	14.6	12.4	31.8	39.2	76.6	77.3	148.7	4	11	72.8
CP9-54	45331	Carreras Pampa	4.67	2	6			26.5	21.2	14.3	31.7	36.3	75.7	94	185	7	10.5	106
CP9-55	45331	Carreras Pampa	4.92	19	6			27.2	24	31.3	36.4	32	78.2	98.6	192		7.2	108.8
CP9-56	45331	Carreras Pampa	3.75	-	5			33.6	25.6	57.6	40.4	47.8	82.8	100.2	181		39.3	134.4
CP9-57	45331	Carreras Pampa	3.7	2	5			31.2	24.4	26.6	34.8	48.2	86.4	95.2	186.3		18	124.8
CP9-58	45331	Carreras Pampa	2.9	21	4			29.5	26	18.5	43.5	46.2	169	100.7	190		22.5	118
CP9-59	45331	Carreras Pampa	9.7	325/303	16			21.8	13.9	14.2	22.4	29.4	55.1	67.9	132.8	3.2	8.7	87.2
CP9-6	30-08-2024	Carreras Pampa	10.65	340	14	R1		25.1	14.8	13.3	25.8	30.8	56.2	85.2	165.8	3.2	12.2	100.4
CP9-60	45331	Carreras Pampa	2.2	97	4			25.5	21.7	13	29	27.7	58.3	72.7	150.5	1	12.5	102
CP9-61	45331	Carreras Pampa	8	330	8			31.3	20.9	22.8	30	35.5	64.9	90.9	174.3	1	20.1	125.2
CP9-63	45331	Carreras Pampa	3.95	340	6			23.3	17.7	13.2	27.2	30.8	61.8	86.6	173.5	0	13.2	93.2
CP9-64	45331	Carreras Pampa	3.27	11	4			23.2	18.5	24	27	24.8	49.5	77	157		6.5	92.8
CP9-65	45331	Carreras Pampa	0.75	181	5			24.5	20	11	26	28	54	75				98
CP9-66	45331	Carreras Pampa	0.75	165	3			22	16.3	14.3	23	24.3	46.7	82.5			9	88
CP9-67	45331	Carreras Pampa	1.18	11	2			27	16	28	25.5	23	45	118				108
CP9-68	45331	Carreras Pampa		1.73	2			37	19.5	85	22	29.5	58.5	173				148
CP9-69	45331	Carreras Pampa	7.04	150	3			25.3	20	33	28.3	28	55	86	154	18	13	101.2
CP9-7	30-08-2024	Carreras Pampa	3.16	37	6	R1	Overtrack	20.2	16.5	13.6	34	35.2	68.2	67.7	127	6.5	12.5	80.8
CP9-70	45331	Carreras Pampa	1.6	156	3			25	20.5	5	20.5	26.5	50	82	159		2	100
CP9-71	45360	Carreras Pampa	0.84	24	2	R1		24.5	19.5	15.5	36.5	40	76.5	84				98
CP9-72	45360	Carreras Pampa	0.93	350	2	R1		25.5	19	14.5	33	32	65	93				102
CP9-73	45360	Carreras Pampa	1.65	346	3	L1	Solo DIII	22.5	16	9.5	36.5	33	68	85	165		20	90
CP9-74	45360	Carreras Pampa	1.54	161	3	L1		17.7	13.3	10.3	31.7	34.3	66	76.5	154	0	10	70.8
CP9-75	45360	Carreras Pampa	1.08	225	3	L1		22.7	16	11.3	40.3	37.3	77.7	57	108	11	16	90.8
CP9-76	45360	Carreras Pampa	0.26	67	1	L1		26	22	11	39	41	80					104
CP9-77	45360	Carreras Pampa	1.78	340	3	R1		24	15	12	25.7	28.3	54	90	178	0	14	96
CP9-78	45360	Carreras Pampa	0.81	196	2	L1		21.5	14	9.5	30	29	59	81				86
CP9-79	45360	Carreras Pampa	2.53	150	4	L1		24.2	16.2	15.8	30	32.5	62.2	85.7	176	13	14	96.8
CP9-8	30-08-2024	Carreras Pampa	10.4	324	14	L1		25	16.4	24	28.8	31.7	61.1	80.5	161.3	2.4	11.5	100
CP9-80	45360	Carreras Pampa	2.22	65	4	R1		24.5	21.5	21.2	41	41.2	82.2	79	152	1.5	25.5	98
CP9-81	45360	Carreras Pampa	3.63	320	5	L1	Overtrack, hundimiento posterior	30	18.6	77.4	26.2	27	53.4	96	183.3	5	19.7	120
CP9-82	45360	Carreras Pampa	3.83	158	6	L1	Hundimiento posterior, cola	30.3	20.2	62.5	32.7	26.3	59	83.4	177.8	2.8	25.5	121.2
CP9-83	45360	Carreras Pampa	3.76	5	4	R1	No tiene talón, ni DIV	27	20.5	8	33	27.5	60	128	254	0	14	108
CP9-84	45360	Carreras Pampa	11.38	2	11	L1		25.4	19.2	9.8	33.1	29.9	63	116.7	231.2	4.4	13.8	101.6
CP9-85	45360	Carreras Pampa	15.27	171	24	R1	Eroded	20.6	13	11.2	30.2	31.8	61.6	69.3	134.2	2.4	13.7	82.4
CP9-86	45360	Carreras Pampa	24.31	304	29	L1		26.2	17.4	18.6	31.4	33.7	65.2	87.8	175.3	2.4	9.1	104.8
CP9-87	45360	Carreras Pampa	1.52	15	3	R1		20	15.3	9	38	43	81	80.5	152	5	15	80
CP9-88	45331	Carreras Pampa	0.75	337	2			21.5	15.5	7	21.5	26	46.5	75				86
CP9-89	45331	Carreras Pampa	1.52	151	3			26	21.7	4.7	24.3	23.7	48	114.5	231		3	104
CP9-9	30-08-2024	Carreras Pampa	32.7	353	40	L1	Hundimiento posterior	21.5	12.2	15.4	25.3	24.6	50.2	85	166.4	4	6.2	86
CP9-90	45331	Carreras Pampa	5.5	342	8			19.9	16.1	7.6	23.1	24.8	48.9	81.7	159	4	16.5	79.6
CP9-91	45331	Carreras Pampa	11	12	14			20.4	16.3	21.2	28.4	28.6	56.1	71.8	138.2		6	81.6
CP9-92	45331	Carreras Pampa	2.53	322	4			22.8	16.8	20.5	26.5	26	51	88.3	169.5		22.5	91.2
CP9-93	45331	Carreras Pampa	3.77	181	7			18.6	13.8	10	23.8	24.6	47.8	63.5	122		2.5	74.4
CP9-94	45331	Carreras Pampa	12.32	-	13			24.2	18.8	7.4	29.2	29.8	55.4	113.2	225.7	5.8	5.5	96.8
CP9-95	45391	Carreras Pampa	2.19	342	3	L1	Sin DII	23	17	9	29	29.7	58.5	113.5	219	0	33	92
CP9-96	45391	Carreras Pampa	1.33	356	3	R1		20.3	14.7	6	35.3	33	65	68.5	133	12	12	81.2
CP9-97	45391	Carreras Pampa	1.68	15	4	L1		17.2	12.5	6.8	33.8	33.5	67.2	57	112.5	3	8	68.8
CP9-98	45391	Carreras Pampa	3.34	306	5	R1		22.8	14.6	13.8	30.2	34	64.2	84	161.3	4	14.3	91.2
93					878
